# Supplementary material for: Role of ROX1, SKN7, and YAP6 Stress Transcription Factors in the Production of Secondary Metabolites in Xanthophyllomyces dendrorhous
Source: Int J Mol Sci. 2022 Aug 18;23(16):9282. doi: 10.3390/ijms23169282 (PMC9409151; doi:10.3390/ijms23169282)
Supplement: Supplementary file 1 [file ijms-23-09282-s001.zip › Table S2.xlsx]

## Sheet: Glucosa
Uniprot_ID	Uniprot_descript	Proteomics						Transcriptomics						KO_classification
		ROX1_logFC	YAP6_logFC	SKN7_logFC	ROX1_FDR(q-value)	YAP6_FDR(q-value)	SKN7_FDR(q-value)	ROX1_logFC	YAP6_logFC	SKN7_logFC	ROX1_FDR	YAP6_FDR	SKN7_FDR	Uniprot_KO	A	B	C
A0A0F7SR49	A0A0F7SR49|A0A0F7SR49_PHARH Perilipin OS=Phaffia rhodozyma OX=5421 PE=4 SV=1	-1.03	0.301	-0.291	0	0.021	0.083	-0.518779	-0.387173	-0.44891	0.143932	0.347814	0.351079	K20287	Brite Hierarchies	Protein families: genetic information processing	Membrane trafficking [BR:ko04131]
A0A0F7SFW9	A0A0F7SFW9|A0A0F7SFW9_PHARH Reductases with broad range of substrate specificities OS=Phaffia rhodozyma OX=5421 PE=4 SV=1	-0.876	-1.531	0.964	0	0	0	-0.24505	-2.82231	0.183747	1	4.14035e-44	1	K00034	Metabolism	Carbohydrate metabolism	Pentose phosphate pathway [PATH:ko00030]
A0A0F7SJ45	A0A0F7SJ45|A0A0F7SJ45_PHARH Alcohol OS=Phaffia rhodozyma OX=5421 PE=4 SV=1	-0.806	-0.244	1.822	0	0.092	0	0.342442	0.470243	0.420187	1	0.0662868	0.496834	K13953	Metabolism	Carbohydrate metabolism	Glycolysis/Gluconeogenesis [PATH:ko00010]
A0A0F7SSN1	A0A0F7SSN1|A0A0F7SSN1_PHARH UspA OS=Phaffia rhodozyma OX=5421 PE=4 SV=1	-0.777	-1.901	0.357	0	0	0.007	-0.101647	-0.415022	0.891955	1	0.28984	0.00279379	K06149	Not included in Pathway or Brite	Unclassified: signaling and cellular processes	Signaling proteins
A0A0F7SHC9	A0A0F7SHC9|A0A0F7SHC9_PHARH Uncharacterized protein OS=Phaffia rhodozyma OX=5421 PE=4 SV=1	-0.743	-1.958	-0.02	0	0	0.853	-0.0680724	-1.21091	0.759706	1	8.62295e-09	0.00885081	K07210	Environmental Information Processing	Signal transduction	Ras signaling pathway [PATH:ko04014]
A0A0F7SIV7	A0A0F7SIV7|A0A0F7SIV7_PHARH Aicarft impchase bienzyme OS=Phaffia rhodozyma OX=5421 GN=ADE10 PE=2 SV=1	0.727	1.6	0.693	0	0	0	1.16766	2.88894	1.95121	1.93934e-06	7.37566e-52	1.05366e-17	K00602	Metabolism	Nucleotide metabolism	Purine metabolism [PATH:ko00230]
A0A0F7STP4	A0A0F7STP4|A0A0F7STP4_PHARH Glycosyl transferase, family 1 OS=Phaffia rhodozyma OX=5421 PE=4 SV=1	-0.701	-0.735	0.065	0	0	0.561	-0.146255	-0.94965	0.372703	1	1.53043e-07	0.865962	K22248	Not included in Pathway or Brite	Unclassified: metabolism	Enzymes with EC numbers
A0A0F7SSW8	A0A0F7SSW8|A0A0F7SSW8_PHARH Phosphoketolase OS=Phaffia rhodozyma OX=5421 PE=4 SV=1	-0.691	-0.479	-0.084	0	0	0.679	-0.158067	-0.571866	0.546742	1	0.0116957	0.296061	K01621	Metabolism	Carbohydrate metabolism	Pentose phosphate pathway [PATH:ko00030]
A0A0F7SSD1	A0A0F7SSD1|A0A0F7SSD1_PHARH Uncharacterized protein OS=Phaffia rhodozyma OX=5421 PE=4 SV=1	-0.649	-1.272	0.143	0	0	0.343	0.133855	-1.54211	0.69406	1	1.93716e-14	0.008205	K13749	Organismal Systems	Sensory system	Phototransduction [PATH:ko04744]
A0A0F7SV47	A0A0F7SV47|A0A0F7SV47_PHARH -like protein OS=Phaffia rhodozyma OX=5421 PE=3 SV=1	-0.602	-1.686	0.293	0	0	0.031	0.037664	-1.31994	0.203593	1	4.53818e-12	1	K17818	Metabolism	Carbohydrate metabolism	Pentose and glucuronate interconversions [PATH:ko00040]
A0A0F7SPA8	A0A0F7SPA8|A0A0F7SPA8_PHARH Glutamate decarboxylase OS=Phaffia rhodozyma OX=5421 PE=3 SV=1	-0.564	-0.189	-0.222	0	0.193	0.203	-0.155357	-0.714843	-0.130923	1	0.00147699	1	K01580	Metabolism	Carbohydrate metabolism	Butanoate metabolism [PATH:ko00650]
A0A0F7SEK8	A0A0F7SEK8|A0A0F7SEK8_PHARH Phosphoglycerate kinase OS=Phaffia rhodozyma OX=5421 PE=3 SV=1	-0.549	-0.243	-0.165	0	0.058	0.318	-0.127373	-0.736436	-0.294886	1	8.48451e-05	1	K00927	Metabolism	Carbohydrate metabolism	Glycolysis/Gluconeogenesis [PATH:ko00010]
A0A0F7SI46	A0A0F7SI46|A0A0F7SI46_PHARH Mitochondrial F1F0-ATP synthase, subunit b/ATP4 OS=Phaffia rhodozyma OX=5421 PE=4 SV=1	0.548	0.337	1.174	0	0.03	0	0.0923395	0.241951	0.283229	1	1	1	K02127	Metabolism	Energy metabolism	Oxidative phosphorylation [PATH:ko00190]
A0A0F7SU12	A0A0F7SU12|A0A0F7SU12_PHARH Fatty acid synthase complex subunit beta OS=Phaffia rhodozyma OX=5421 PE=3 SV=1	-0.533	-0.289	-0.512	0	0.021	0	-0.438791	-2.60827	-3.34743	0.889273	1.32562e-44	1.37892e-66	K00668	Metabolism	Lipid metabolism	Fatty acid biosynthesis [PATH:ko00061]
A0A0F7SEZ3	A0A0F7SEZ3|A0A0F7SEZ3_PHARH Fatty acid synthase complex subunit alpha OS=Phaffia rhodozyma OX=5421 PE=3 SV=1	-0.528	-0.298	-0.498	0	0.026	0	-0.50672	-1.53462	-2.93043	1	3.91633e-11	8.20698e-39	K00668	Metabolism	Lipid metabolism	Fatty acid biosynthesis [PATH:ko00061]
A0A0F7SJV2	A0A0F7SJV2|A0A0F7SJV2_PHARH Stress-responsive protein Ish1 OS=Phaffia rhodozyma OX=5421 PE=4 SV=1	-0.512	-0.843	-0.532	0	0	0	0.220143	-1.08603	-0.313937	1	3.21398e-07	1	K03573	Genetic Information Processing	Replication and repair	Mismatch repair [PATH:ko03430]
G3EC51	G3EC51|G3EC51_PHARH Pyruvate decarboxylase OS=Phaffia rhodozyma OX=5421 GN=PDC PE=2 SV=1	-0.51	-0.092	0.578	0	0.382	0	0.669221	0.536318	0.640064	0.00288221	0.0185974	0.0162489	K01568	Metabolism	Carbohydrate metabolism	Glycolysis/Gluconeogenesis [PATH:ko00010]
A0A0F7SIU1	A0A0F7SIU1|A0A0F7SIU1_PHARH Vitamin b6 biosynthesis protein OS=Phaffia rhodozyma OX=5421 PE=3 SV=1	0.497	1.752	-0.51	0	0	0	1.54692	2.61872	-0.467675	1.03972e-14	5.06287e-51	0.38904	K06215	Metabolism	Metabolism of cofactors and vitamins	Vitamin B6 metabolism [PATH:ko00750]
A0A0F7SL53	A0A0F7SL53|A0A0F7SL53_PHARH Acetyl CoA carboxylase OS=Phaffia rhodozyma OX=5421 PE=4 SV=1	-0.496	-0.175	-0.507	0	0.167	0	-0.67167	-1.45404	-3.19943	0.0864983	3.03296e-11	6.16175e-45	K11262	Metabolism	Carbohydrate metabolism	Pyruvate metabolism [PATH:ko00620]
A0A0F7SJK3	A0A0F7SJK3|A0A0F7SJK3_PHARH Cytoplasm protein OS=Phaffia rhodozyma OX=5421 PE=4 SV=1	-0.463	-0.857	-0.209	0	0.001	0.224	-0.158724	-1.84101	-0.157145	1	1.55388e-25	1	K19993	Brite Hierarchies	Protein families: genetic information processing	Membrane trafficking [BR:ko04131]
A0A0F7SL48	A0A0F7SL48|A0A0F7SL48_PHARH Mitochondrial F1F0-ATP synthase, subunit OSCP/ATP5 OS=Phaffia rhodozyma OX=5421 PE=3 SV=1	0.45	0.226	1.107	0	0.105	0	0.0142833	0.292956	0.264555	1	1	1	K02137	Metabolism	Energy metabolism	Oxidative phosphorylation [PATH:ko00190]
A0A0F7SS58	A0A0F7SS58|A0A0F7SS58_PHARH Phosphotransferase OS=Phaffia rhodozyma OX=5421 PE=3 SV=1	-0.447	-0.091	0.227	0	0.398	0.136	0.0927536	0.604186	0.502984	1	0.00768909	0.38405	K00844	Metabolism	Carbohydrate metabolism	Glycolysis/Gluconeogenesis [PATH:ko00010]
A0A0F7SFI5	A0A0F7SFI5|A0A0F7SFI5_PHARH Uncharacterized protein OS=Phaffia rhodozyma OX=5421 PE=4 SV=1	-0.445	-0.804	1.184	0	0	0	0.182601	-1.23122	0.869579	1	3.11016e-13	5.11771e-05	K05909	Not included in Pathway or Brite	Unclassified: metabolism	Enzymes with EC numbers
A0A0F7SWH2	A0A0F7SWH2|A0A0F7SWH2_PHARH Aconitate hydratase, mitochondrial OS=Phaffia rhodozyma OX=5421 PE=3 SV=1	-0.41	-1.28	-0.848	0	0	0	-0.142048	-0.587577	0.272287	1	1	1	K01681	Metabolism	Carbohydrate metabolism	Citrate cycle (TCA cycle) [PATH:ko00020]
A0A0F7SP94	A0A0F7SP94|A0A0F7SP94_PHARH UTP--glucose-1-phosphate uridylyltransferase OS=Phaffia rhodozyma OX=5421 PE=3 SV=1	-0.406	-0.132	-0.133	0	0.284	0.466	-0.251368	-1.0786	-0.85168	1	7.37732e-09	0.00449447	K00963	Metabolism	Carbohydrate metabolism	Pentose and glucuronate interconversions [PATH:ko00040]
A0A0F7SJW7	A0A0F7SJW7|A0A0F7SJW7_PHARH Phosphoglucomutase OS=Phaffia rhodozyma OX=5421 PE=3 SV=1	-0.405	-0.153	-0.261	0	0.228	0.084	-0.140859	-1.23947	-0.597536	1	3.26329e-08	0.236649	K01835	Metabolism	Carbohydrate metabolism	Glycolysis/Gluconeogenesis [PATH:ko00010]
A0A0F7SJ37	A0A0F7SJ37|A0A0F7SJ37_PHARH Aldehyde dehydrogenase OS=Phaffia rhodozyma OX=5421 PE=3 SV=1	-0.4	-0.437	1.697	0	0.001	0	0.276491	-0.788892	2.54454	1	0.0320689	1.06793e-19	K00128	Metabolism	Carbohydrate metabolism	Glycolysis/Gluconeogenesis [PATH:ko00010]
A0A0F7SND2	A0A0F7SND2|A0A0F7SND2_PHARH ATP-citrate synthase OS=Phaffia rhodozyma OX=5421 PE=3 SV=1	-0.392	0.035	-0.36	0	0.577	0.005	-0.452652	-2.63121	-2.92621	0.377336	9.91871e-60	8.80926e-45	K01648	Metabolism	Carbohydrate metabolism	Citrate cycle (TCA cycle) [PATH:ko00020]
A0A0F7SYR3	A0A0F7SYR3|A0A0F7SYR3_PHARH Citrate synthase OS=Phaffia rhodozyma OX=5421 PE=3 SV=1	-0.38	0.049	0.023	0	0.532	0.632	0.0262088	0.0778622	0.414173	1	1	0.781362	K01647	Metabolism	Carbohydrate metabolism	Citrate cycle (TCA cycle) [PATH:ko00020]
B7Z167	A0A0F7SE94|A0A0F7SE94_PHARH Alcohol OS=Phaffia rhodozyma OX=5421 PE=4 SV=1	-0.358	0.211	0.036	0	0.098	0.605	0.342442	0.470243	0.420187	1	0.0662868	0.496834	K13953	Metabolism	Carbohydrate metabolism	Glycolysis/Gluconeogenesis [PATH:ko00010]
A0A0F7SRR8	A0A0F7SRR8|A0A0F7SRR8_PHARH UDP-glucose 6-dehydrogenase OS=Phaffia rhodozyma OX=5421 PE=3 SV=1	-0.351	0.019	0.812	0	0.607	0	-0.133377	-0.176372	0.404602	1	1	0.862883	K00012	Metabolism	Carbohydrate metabolism	Pentose and glucuronate interconversions [PATH:ko00040]
A0A0F7SME7	A0A0F7SME7|A0A0F7SME7_PHARH Glutamine-fructose-6-phosphate transaminase OS=Phaffia rhodozyma OX=5421 PE=4 SV=1	-0.324	0.031	0.623	0	0.579	0	-0.232102	-0.469626	-0.0774089	1	0.0618928	1	K00820	Metabolism	Carbohydrate metabolism	Amino sugar and nucleotide [PATH:ko00520]
A0A0F7SJ71	A0A0F7SJ71|A0A0F7SJ71_PHARH V-type atpase OS=Phaffia rhodozyma OX=5421 PE=3 SV=1	-0.319	0.107	0.068	0	0.371	0.539	-0.0644785	-0.146802	-0.493069	1	1	0.367727	K02145	Metabolism	Energy metabolism	Oxidative phosphorylation [PATH:ko00190]
A0A0F7SQW9	A0A0F7SQW9|A0A0F7SQW9_PHARH Clathrin heavy chain OS=Phaffia rhodozyma OX=5421 PE=3 SV=1	-0.318	-0.056	0.019	0	0.485	0.64	-0.086546	-0.225275	-0.481312	1	1	0.4662	K04646	Cellular Processes	Transport and catabolism	Endocytosis [PATH:ko04144]
A0A0F7SSW6	A0A0F7SSW6|A0A0F7SSW6_PHARH Aaa atpase OS=Phaffia rhodozyma OX=5421 PE=3 SV=1	-0.303	-0.426	0.162	0	0.001	0.288	-0.0561102	-0.607052	0.20026	1	0.0316427	1	K13525	Genetic Information Processing	Folding, sorting and degradation	Protein processing in endoplasmic reticulum [PATH:ko04141]
C6EVR5	C6EVR5|C6EVR5_PHARH Glutamate dehydrogenase OS=Phaffia rhodozyma OX=5421 GN=gdhA PE=3 SV=1	-0.292	0.007	0.052	0	0.634	0.571	-0.00169509	0.0362071	-0.536813	1	1	0.423532	K00262	Metabolism	Energy metabolism	Nitrogen metabolism [PATH:ko00910]
A0A0F7SG25	A0A0F7SG25|A0A0F7SG25_PHARH Uncharacterized protein OS=Phaffia rhodozyma OX=5421 PE=4 SV=1	-0.284	-0.242	0.397	0	0.063	0.001	-0.0121667	-1.02328	0.251701	1	1.27548e-05	1	K07143	Not included in Pathway or Brite	Poorly characterized	General function prediction only
P53689	P53689|ACT_PHARH Actin OS=Phaffia rhodozyma OX=5421 PE=3 SV=1	-0.275	-0.126	0.054	0	0.294	0.557	0.0728631	0.0257185	-0.156516	1	1	1	K10355	Brite Hierarchies	Protein families: signaling and cellular processes	Cytoskeleton proteins [BR:ko04812]
A0A0F7SL06	A0A0F7SL06|A0A0F7SL06_PHARH 6-phosphogluconate dehydrogenase, decarboxylating OS=Phaffia rhodozyma OX=5421 PE=3 SV=1	-0.272	-0.103	0.124	0	0.359	0.377	0.0706742	-0.28844	-0.0651912	1	1	1	K00033	Metabolism	Carbohydrate metabolism	Pentose phosphate pathway [PATH:ko00030]
A0A0F7SMS0	A0A0F7SMS0|A0A0F7SMS0_PHARH Enolase OS=Phaffia rhodozyma OX=5421 PE=3 SV=1	-0.265	0.273	-0.229	0	0.032	0.107	0.0825595	0.0974099	-0.488801	1	1	0.184095	K01689	Metabolism	Carbohydrate metabolism	Glycolysis/Gluconeogenesis [PATH:ko00010]
A0A0F7SKV2	A0A0F7SKV2|A0A0F7SKV2_PHARH 6-phosphogluconate dehydrogenase, decarboxylating OS=Phaffia rhodozyma OX=5421 PE=3 SV=1	-0.671	-0.006	0.082	0.001	0.611	0.558	-0.229207	-0.758362	-0.107726	1	0.00122999	1	K00033	Metabolism	Carbohydrate metabolism	Pentose phosphate pathway [PATH:ko00030]
A0A0F7ST63	A0A0F7ST63|A0A0F7ST63_PHARH Alpha-1,4 glucan phosphorylase OS=Phaffia rhodozyma OX=5421 PE=3 SV=1	-0.639	-0.204	-0.364	0.001	0.132	0.006	-0.100617	-0.659056	-0.85979	1	0.00640889	0.00193865	K00688	Metabolism	Carbohydrate metabolism	Starch and sucrose metabolism [PATH:ko00500]
A0A0F7SM68	A0A0F7SM68|A0A0F7SM68_PHARH ATP synthase subunit d, mitochondrial OS=Phaffia rhodozyma OX=5421 PE=3 SV=1	0.621	0.187	1.31	0.001	0.198	0	0.237805	0.6159	0.630529	1	0.00782884	0.0279947	K02138	Metabolism	Energy metabolism	Oxidative phosphorylation [PATH:ko00190]
A0A0F7SUN2	A0A0F7SUN2|A0A0F7SUN2_PHARH Acetyl-coenzyme A synthetase OS=Phaffia rhodozyma OX=5421 PE=3 SV=1	-0.525	-0.561	-0.444	0.001	0.002	0.012	-0.767775	-2.26714	-0.983172	0.0922976	6.07832e-24	1	K01895	Metabolism	Carbohydrate metabolism	Glycolysis/Gluconeogenesis [PATH:ko00010]
A0A0F7ST74	A0A0F7ST74|A0A0F7ST74_PHARH Carbamoyl-phosphate synthase OS=Phaffia rhodozyma OX=5421 PE=4 SV=1	0.44	0	0.303	0.001	0.617	0.067	-0.142821	0.17592	0.314356	1	1	1	K01955	Metabolism	Nucleotide metabolism	Pyrimidine metabolism [PATH:ko00240]
A0A0F7SHQ9	A0A0F7SHQ9|A0A0F7SHQ9_PHARH Uncharacterized protein OS=Phaffia rhodozyma OX=5421 PE=4 SV=1	-0.392	-0.736	-0.319	0.001	0	0.036	0.0109309	-1.18407	-0.19205	1	4.75605e-12	1	K06240	Environmental Information Processing	Signal transduction	PI3K-Akt signaling pathway [PATH:ko04151]
A0A0F7SR85	A0A0F7SR85|A0A0F7SR85_PHARH Nad binding dehydrogenase OS=Phaffia rhodozyma OX=5421 PE=4 SV=1	-0.325	-0.124	0.11	0.001	0.338	0.444	0.283094	-1.12655	-0.287502	1	9.38876e-08	1	K00010	Metabolism	Carbohydrate metabolism	Inositol phosphate metabolism [PATH:ko00562]
A0A0F7SVV0	A0A0F7SVV0|A0A0F7SVV0_PHARH Heat shock protein OS=Phaffia rhodozyma OX=5421 PE=3 SV=1	-0.291	-0.681	-0.594	0.001	0	0	-0.160007	-0.580749	-0.0927615	1	0.0496094	1	K03695	Organismal Systems	Aging	Longevity regulating pathway - multiple species [PATH:ko04213]
A0A0F7STL3	A0A0F7STL3|A0A0F7STL3_PHARH Malate dehydrogenase OS=Phaffia rhodozyma OX=5421 PE=3 SV=1	-0.259	-0.041	0.148	0.001	0.543	0.302	0.230019	0.785619	1.21421	1	0.000270316	1.02546e-07	K00026	Metabolism	Carbohydrate metabolism	Citrate cycle (TCA cycle) [PATH:ko00020]
A0A0F7SQK0	A0A0F7SQK0|A0A0F7SQK0_PHARH Thioredoxin-like fold OS=Phaffia rhodozyma OX=5421 PE=4 SV=1	-0.58	-0.221	-0.405	0.002	0.182	0.05	-0.18961	-1.46329	-1.19368	1	2.07627e-13	1.75617e-06	K22077	Brite Hierarchies	Protein families: genetic information processing	Mitochondrial biogenesis [BR:ko03029]
A0A0F7SVI0	A0A0F7SVI0|A0A0F7SVI0_PHARH Gmc oxidoreductase OS=Phaffia rhodozyma OX=5421 PE=4 SV=1	-0.569	-0.978	0.001	0.002	0	0.662	0.28875	-0.624664	-0.634261	1	0.00621217	0.0537457	K00108	Metabolism	Amino acid metabolism	Glycine, serine and threonine metabolism [PATH:ko00260]
A0A0F7SMF1	A0A0F7SMF1|A0A0F7SMF1_PHARH Dimeric alpha-beta barrel OS=Phaffia rhodozyma OX=5421 PE=4 SV=1	-0.523	-0.398	0.015	0.002	0.027	0.65	0.0785024	-0.188991	0.644109	1	1	1	K14811	Brite Hierarchies	Protein families: genetic information processing	Ribosome biogenesis [BR:ko03009]
A0A0F7SS07	A0A0F7SS07|A0A0F7SS07_PHARH Trehalose 6-phosphate phosphatase OS=Phaffia rhodozyma OX=5421 PE=4 SV=1	-0.452	-0.509	-0.094	0.002	0.002	0.688	0.0481766	-1.04931	-0.308099	1	1.71653e-07	1	K16055	Metabolism	Carbohydrate metabolism	Starch and sucrose metabolism [PATH:ko00500]
A0A0F7SFA4	A0A0F7SFA4|A0A0F7SFA4_PHARH Phosphoribosylformylglycinamidine synthase OS=Phaffia rhodozyma OX=5421 PE=3 SV=1	0.397	0.334	0.307	0.002	0.032	0.063	0.990427	1.16541	0.88341	0.000510538	1.19231e-05	0.00801813	K01952	Metabolism	Nucleotide metabolism	Purine metabolism [PATH:ko00230]
A0A0F7SM74	A0A0F7SM74|A0A0F7SM74_PHARH Pyruvate kinase OS=Phaffia rhodozyma OX=5421 PE=3 SV=1	-0.278	-0.518	-0.458	0.002	0	0	0.0356832	-0.199976	-2.05884	1	1	6.76791e-21	K00873	Metabolism	Carbohydrate metabolism	Glycolysis/Gluconeogenesis [PATH:ko00010]
A0A0F7SJ72	A0A0F7SJ72|A0A0F7SJ72_PHARH Fructose-bisphosphate aldolase OS=Phaffia rhodozyma OX=5421 PE=3 SV=1	-0.266	-0.557	-0.325	0.002	0	0.034	-0.417625	0.577519	-1.09859	1	0.07866	0.000102206	K01624	Metabolism	Carbohydrate metabolism	Glycolysis/Gluconeogenesis [PATH:ko00010]
A0A0F7SSV6	A0A0F7SSV6|A0A0F7SSV6_PHARH Glucose-6-phosphate isomerase OS=Phaffia rhodozyma OX=5421 PE=3 SV=1	-0.26	0.272	-0.119	0.002	0.044	0.517	-0.29908	-0.217586	-0.938247	1	1	0.000322718	K01810	Metabolism	Carbohydrate metabolism	Glycolysis/Gluconeogenesis [PATH:ko00010]
A0A0F7STM7	A0A0F7STM7|A0A0F7STM7_PHARH Uncharacterized protein OS=Phaffia rhodozyma OX=5421 PE=4 SV=1	-0.858	-0.951	0.107	0.003	0	0.49	0.121364	-1.00001	0.747531	1	7.31346e-07	0.00120701	-	#N/A	#N/A	#N/A
A0A0F7SUM1	A0A0F7SUM1|A0A0F7SUM1_PHARH Uncharacterized protein OS=Phaffia rhodozyma OX=5421 PE=4 SV=1	-0.69	-1.281	-0.308	0.003	0	0.154	0.143121	-0.952335	0.684225	1	6.68841e-08	0.00946532	K06236	Environmental Information Processing	Signal transduction	PI3K-Akt signaling pathway [PATH:ko04151]
Q9C1U5	Q9C1U5|Q9C1U5_PHARH Glucose repressible protein 2 OS=Phaffia rhodozyma OX=5421 GN=grg2 PE=4 SV=1	-0.583	-1.473	0.108	0.003	0	0.471	-0.109202	-1.0589	0.353542	1	1.3797e-06	1	K07836	Environmental Information Processing	Signal transduction	Ras signaling pathway [PATH:ko04014]
A0A0F7SEN8	A0A0F7SEN8|A0A0F7SEN8_PHARH Imidazoleglycerol phosphate synthase OS=Phaffia rhodozyma OX=5421 PE=3 SV=1	0.68	-0.067	0.401	0.004	0.527	0.081	0.749173	0.362713	0.0464557	0.00810089	1	1	K01663	Metabolism	Amino acid metabolism	Histidine metabolism [PATH:ko00340]
A0A0F7SED7	A0A0F7SED7|A0A0F7SED7_PHARH Proteasome subunit alpha type OS=Phaffia rhodozyma OX=5421 PE=3 SV=1	-0.53	-0.249	-0.159	0.004	0.147	0.537	-0.55911	-0.23325	-0.380358	0.106591	1	0.794161	K02727	Genetic Information Processing	Folding, sorting and degradation	Proteasome [PATH:ko03050]
A0A0F7SJJ9	A0A0F7SJJ9|A0A0F7SJJ9_PHARH Rhodopsin, retinal binding site OS=Phaffia rhodozyma OX=5421 PE=4 SV=1	-0.648	-0.777	-0.079	0.007	0.003	0.755	-0.0954938	-0.542205	0.501604	1	0.0178633	0.189026	K04641	Brite Hierarchies	Protein families: signaling and cellular processes	G protein-coupled receptors [BR:ko04030]
A0A0F7SLM7	A0A0F7SLM7|A0A0F7SLM7_PHARH Histone H4 OS=Phaffia rhodozyma OX=5421 PE=3 SV=1	0.497	0.015	0.82	0.007	0.62	0	-0.107365	0.881135	0.625003	1	2.8555e-05	0.0343682	K11254	Human Diseases	Cancer: overview	Viral carcinogenesis [PATH:ko05203]
A0A0F7SIR0	A0A0F7SIR0|A0A0F7SIR0_PHARH MICOS complex subunit MIC60 OS=Phaffia rhodozyma OX=5421 PE=3 SV=1	0.309	0.053	0.381	0.007	0.529	0.019	0.127209	-0.254555	-0.393514	1	1	0.565037	K17785	Brite Hierarchies	Protein families: genetic information processing	Mitochondrial biogenesis [BR:ko03029]
A0A0F7SH71	A0A0F7SH71|A0A0F7SH71_PHARH Gtp-binding protein sar1 OS=Phaffia rhodozyma OX=5421 PE=3 SV=1	-0.348	0.008	0.306	0.008	0.633	0.049	-0.188982	0.153424	0.246135	1	1	1	K07953	Genetic Information Processing	Folding, sorting and degradation	Protein processing in endoplasmic reticulum [PATH:ko04141]
A0A0F7SQP0	A0A0F7SQP0|A0A0F7SQP0_PHARH Aspartate aminotransferase OS=Phaffia rhodozyma OX=5421 PE=4 SV=1	-0.3	0.233	0.101	0.008	0.104	0.465	-0.0427263	0.558576	0.884828	1	0.0587224	0.000608951	K14455	Metabolism	Energy metabolism	Carbon fixation in photosynthetic [PATH:ko00710]
Q9C1U6	Q9C1U6|Q9C1U6_PHARH Glucose-repressible protein Grg1 OS=Phaffia rhodozyma OX=5421 GN=grg1 PE=4 SV=1	-0.599	-1.011	0.169	0.009	0.003	0.341	-0.109202	-1.0589	0.353542	1	1.3797e-06	1	K07836	Environmental Information Processing	Signal transduction	Ras signaling pathway [PATH:ko04014]
J7HDY4	J7HDY4|J7HDY4_PHARH Beta-fructofuranosidase OS=Phaffia rhodozyma OX=5421 GN=INV PE=1 SV=1	-0.466	-0.453	0.823	0.009	0.015	0	0.245128	0.203476	2.69869	1	1	9.90774e-25	K01193	Metabolism	Carbohydrate metabolism	Galactose metabolism [PATH:ko00052]
A0A0F7SWG4	A0A0F7SWG4|A0A0F7SWG4_PHARH Isocitrate lyase OS=Phaffia rhodozyma OX=5421 PE=3 SV=1	-0.435	-0.041	0.048	0.009	0.551	0.597	-0.543791	-0.889448	0.502292	0.386294	2.2629e-05	0.682997	K01637	Metabolism	Carbohydrate metabolism	Glyoxylate and dicarboxylate metabolism [PATH:ko00630]
A0A0C4MWL4	A0A0C4MWL4|A0A0C4MWL4_PHARH CrtI protein OS=Phaffia rhodozyma OX=5421 GN=crtI PE=3 SV=1	-0.532	-1.012	-0.25	0.01	0	0.341	-0.0745806	-0.965943	-0.536756	1	1.14457e-06	0.130291	K15745	Metabolism	Metabolism of terpenoids and polyketides	Carotenoid biosynthesis [PATH:ko00906]
A0A0F7SSP2	A0A0F7SSP2|A0A0F7SSP2_PHARH Protein disulfide-isomerase OS=Phaffia rhodozyma OX=5421 PE=3 SV=1	-0.237	-0.141	0.203	0.01	0.255	0.167	-0.372911	-0.84818	-0.59755	1	4.00183e-06	0.075933	K09580	Genetic Information Processing	Folding, sorting and degradation	Protein processing in endoplasmic reticulum [PATH:ko04141]
A0A0F7SI26	A0A0F7SI26|A0A0F7SI26_PHARH ATPase, F0 complex, subunit H OS=Phaffia rhodozyma OX=5421 PE=4 SV=1	1.16	-0.161	1.374	0.011	0.458	0.004	1.07702	1.28766	1.67283	1.15535e-07	1.09832e-09	7.18453e-16	K02141	Metabolism	Energy metabolism	Oxidative phosphorylation [PATH:ko00190]
A0A0F7STG3	A0A0F7STG3|A0A0F7STG3_PHARH Malate dehydrogenase OS=Phaffia rhodozyma OX=5421 PE=4 SV=1	-0.336	-0.327	0.201	0.012	0.057	0.24	0.111573	0.330756	0.679259	1	0.773864	0.0259439	K00029	Metabolism	Carbohydrate metabolism	Pyruvate metabolism [PATH:ko00620]
A0A0F7SU36	A0A0F7SU36|A0A0F7SU36_PHARH Dynein heavy chain cytosolic OS=Phaffia rhodozyma OX=5421 PE=4 SV=1	1.19	0.966	0.024	0.013	0.015	0.648	-0.0771489	0.313369	-0.42396	1	1	0.753436	K10413	Cellular Processes	Transport and catabolism	Phagosome [PATH:ko04145]
A0A0F7STK2	A0A0F7STK2|A0A0F7STK2_PHARH Multifunctional fusion protein OS=Phaffia rhodozyma OX=5421 PE=3 SV=1	-0.437	0.28	-0.286	0.013	0.084	0.155	0.186026	0.955289	-0.23097	1	3.50188e-06	1	K00294	Metabolism	Amino acid metabolism	Alanine, aspartate and glutamate metabolism [PATH:ko00250]
A0A0F7SY06	A0A0F7SY06|A0A0F7SY06_PHARH Uncharacterized integral membrane protein OS=Phaffia rhodozyma OX=5421 PE=4 SV=1	-0.42	0.024	-0.059	0.013	0.609	0.783	-0.0708248	-0.482063	-0.382521	1	0.117209	0.715385	K20724	Brite Hierarchies	Protein families: genetic information processing	Membrane trafficking [BR:ko04131]
A0A0F7SKD7	A0A0F7SKD7|A0A0F7SKD7_PHARH Uncharacterized protein OS=Phaffia rhodozyma OX=5421 PE=4 SV=1	-0.408	-0.521	0.365	0.013	0.003	0.036	0.32942	-0.748357	0.393357	1	0.00166149	1	K13648	Metabolism	Carbohydrate metabolism	Amino sugar and nucleotide [PATH:ko00520]
A0A0F7SLC7	A0A0F7SLC7|A0A0F7SLC7_PHARH Aldo-keto reductase OS=Phaffia rhodozyma OX=5421 PE=4 SV=1	-0.354	0.06	0.124	0.013	0.517	0.457	0.105501	-0.604356	-0.369767	1	0.0162682	0.918379	K18097	Metabolism	Lipid metabolism	Glycerolipid metabolism [PATH:ko00561]
A0A0F7SRA7	A0A0F7SRA7|A0A0F7SRA7_PHARH Acyl-CoA synthetase OS=Phaffia rhodozyma OX=5421 PE=4 SV=1	-0.334	-0.096	-0.411	0.013	0.422	0.03	-0.0257456	-0.688766	0.0741099	1	0.000666861	1	K01897	Metabolism	Lipid metabolism	Fatty acid biosynthesis [PATH:ko00061]
A0A0F7SMD3	A0A0F7SMD3|A0A0F7SMD3_PHARH Glycoside hydrolase family 13 protein OS=Phaffia rhodozyma OX=5421 PE=4 SV=1	-0.359	0.473	-0.349	0.014	0.008	0.081	-0.0364817	0.0938549	-1.30178	1	1	1.16937e-06	K00700	Metabolism	Carbohydrate metabolism	Starch and sucrose metabolism [PATH:ko00500]
A0A0F7SJS2	A0A0F7SJS2|A0A0F7SJS2_PHARH D-arabinitol 2-dehydrogenase OS=Phaffia rhodozyma OX=5421 PE=4 SV=1	-0.314	0.253	-0.21	0.016	0.11	0.248	-0.292318	0.276791	-1.21216	1	1	5.51232e-09	K17738	Metabolism	Carbohydrate metabolism	Pentose and glucuronate interconversions [PATH:ko00040]
A0A0F7SSE9	A0A0F7SSE9|A0A0F7SSE9_PHARH Glycogen [starch] synthase OS=Phaffia rhodozyma OX=5421 PE=3 SV=1	-0.335	-0.269	-0.023	0.018	0.121	0.855	0.0561395	-0.24661	0.1434	1	1	1	K00693	Metabolism	Carbohydrate metabolism	Starch and sucrose metabolism [PATH:ko00500]
A0A0F7SW28	A0A0F7SW28|A0A0F7SW28_PHARH Thioredoxin/protein disulfide isomerase OS=Phaffia rhodozyma OX=5421 PE=3 SV=1	-0.276	0.039	-0.005	0.021	0.575	0.881	-0.204126	-0.387693	-0.628372	1	0.398715	0.0675946	K09584	Genetic Information Processing	Folding, sorting and degradation	Protein processing in endoplasmic reticulum [PATH:ko04141]
A0A0F7SNP6	A0A0F7SNP6|A0A0F7SNP6_PHARH Uncharacterized protein OS=Phaffia rhodozyma OX=5421 PE=4 SV=1	-0.48	-0.203	0.161	0.022	0.254	0.42	-0.185668	-0.612046	-0.318592	1	0.0102648	1	K12277	Brite Hierarchies	Protein families: signaling and cellular processes	Secretion system [BR:ko02044]
A0A0F7SME3	A0A0F7SME3|A0A0F7SME3_PHARH SsuA/THI5-like OS=Phaffia rhodozyma OX=5421 PE=4 SV=1	-0.316	-0.698	0.3	0.022	0	0.076	0.276176	0.0334683	1.33843	1	1	2.05426e-06	K18278	Metabolism	Metabolism of cofactors and vitamins	Thiamine metabolism [PATH:ko00730]
A0A0F7SSD0	A0A0F7SSD0|A0A0F7SSD0_PHARH 60s ribosomal protein l3 OS=Phaffia rhodozyma OX=5421 PE=4 SV=1	0.213	0.006	-0.022	0.022	0.636	0.852	0.509254	0.13616	0.969697	0.222253	1	3.37628e-05	K02925	Genetic Information Processing	Translation	Ribosome [PATH:ko03010]
A0A0F7SET5	A0A0F7SET5|A0A0F7SET5_PHARH ATP-dependent 6-phosphofructokinase OS=Phaffia rhodozyma OX=5421 PE=3 SV=1	-0.205	-0.332	-0.226	0.023	0.009	0.148	0.179943	0.0642607	-0.681807	1	1	0.110656	K00850	Metabolism	Carbohydrate metabolism	Glycolysis/Gluconeogenesis [PATH:ko00010]
A0A0F7SXV6	A0A0F7SXV6|A0A0F7SXV6_PHARH Heat shock protein 70 OS=Phaffia rhodozyma OX=5421 PE=3 SV=1	-0.196	-0.203	0.258	0.023	0.113	0.077	-0.510887	-0.948328	-0.173326	0.308664	2.192e-07	1	K09490	Genetic Information Processing	Folding, sorting and degradation	Protein export [PATH:ko03060]
A0A0F7SFI8	A0A0F7SFI8|A0A0F7SFI8_PHARH Uncharacterized protein OS=Phaffia rhodozyma OX=5421 PE=4 SV=1	-0.716	-1.839	0.094	0.024	0	0.514	0.321573	-0.7668	0.586531	1	0.000229518	0.0838275	K16669	Environmental Information Processing	Signal transduction	Hippo signaling pathway - fly [PATH:ko04391]
A0A0F7SK71	A0A0F7SK71|A0A0F7SK71_PHARH Sorbitol utilization protein sou2 OS=Phaffia rhodozyma OX=5421 PE=4 SV=1	-0.271	0.219	1.394	0.024	0.153	0	-0.0144314	-1.46966	0.498305	1	5.88989e-15	0.118241	K17742	Metabolism	Carbohydrate metabolism	Fructose and mannose metabolism [PATH:ko00051]
A0A0F7SM17	A0A0F7SM17|A0A0F7SM17_PHARH 60s ribosomal protein l18 OS=Phaffia rhodozyma OX=5421 PE=4 SV=1	0.358	0.003	-0.032	0.026	0.64	0.814	0.520979	0.335137	0.807763	0.143932	0.806608	0.00104556	K02883	Genetic Information Processing	Translation	Ribosome [PATH:ko03010]
A0A0F7SS22	A0A0F7SS22|A0A0F7SS22_PHARH Uncharacterized protein OS=Phaffia rhodozyma OX=5421 PE=4 SV=1	-0.975	-1.259	-0.697	0.029	0.007	0.204	#N/A	#N/A	#N/A	#N/A	#N/A	#N/A	K14831	Brite Hierarchies	Protein families: genetic information processing	Ribosome biogenesis [BR:ko03009]
A0A0F7SMA3	A0A0F7SMA3|A0A0F7SMA3_PHARH Nucleolar rna m c nop2p OS=Phaffia rhodozyma OX=5421 PE=3 SV=1	0.901	0.455	0.135	0.03	0.105	0.53	0.432786	0.586596	0.551734	1	0.111093	0.560216	K14835	Brite Hierarchies	Protein families: genetic information processing	Ribosome biogenesis [BR:ko03009]
A0A0F7SMP1	A0A0F7SMP1|A0A0F7SMP1_PHARH Elongation factor Tu OS=Phaffia rhodozyma OX=5421 PE=3 SV=1	-0.288	0.347	0.259	0.031	0.018	0.119	0.0774644	0.67782	0.642535	1	0.00187504	0.0220058	K02358	Brite Hierarchies	Protein families: genetic information processing	Translation factors [BR:ko03012]
A0A0F7SW09	A0A0F7SW09|A0A0F7SW09_PHARH Voltage-dependent ion-selective channel OS=Phaffia rhodozyma OX=5421 PE=4 SV=1	0.189	0.308	0.642	0.032	0.012	0	0.0719519	-0.1883	0.622446	1	1	0.0335972	K15040	Environmental Information Processing	Signal transduction	Calcium signaling pathway [PATH:ko04020]
A0A0F7SF13	A0A0F7SF13|A0A0F7SF13_PHARH Mitochondrial nad-homo-isocitrate dehydrogenase OS=Phaffia rhodozyma OX=5421 PE=4 SV=1	-0.309	-0.01	-0.19	0.033	0.608	0.336	-0.0776945	-0.283391	-0.697935	1	1	0.0373577	K05824	Metabolism	Amino acid metabolism	Lysine biosynthesis [PATH:ko00300]
A0A0F7SXN3	A0A0F7SXN3|A0A0F7SXN3_PHARH 26S proteasome regulatory complex, subunit RPN9/PSMD13 OS=Phaffia rhodozyma OX=5421 PE=4 SV=1	-0.284	-0.293	-0.163	0.037	0.06	0.451	-0.143212	-0.268831	-0.51678	1	1	0.138439	K03039	Genetic Information Processing	Folding, sorting and degradation	Proteasome [PATH:ko03050]
A0A0F7SLD7	A0A0F7SLD7|A0A0F7SLD7_PHARH Uncharacterized protein OS=Phaffia rhodozyma OX=5421 PE=4 SV=1	-0.747	-1.923	-0.206	0.038	0	0.44	0.451971	-1.39579	0.640097	0.370332	7.38293e-14	0.0117744	K06521	Organismal Systems	Development and regeneration	Axon guidance [PATH:ko04360]
A0A0F7SSL5	A0A0F7SSL5|A0A0F7SSL5_PHARH Histone h3 OS=Phaffia rhodozyma OX=5421 PE=3 SV=1	0.627	0.636	0.769	0.041	0.022	0.021	-0.0349425	1.65591	1.04821	1	1.17062e-17	4.87327e-06	K11253	Human Diseases	Cancer: overview	Transcriptional misregulation in cancer [PATH:ko05202]
A0A0F7SJQ7	A0A0F7SJQ7|A0A0F7SJQ7_PHARH Uncharacterized conserved protein OS=Phaffia rhodozyma OX=5421 PE=4 SV=1	0.707	0.323	0.249	0.044	0.273	0.419	#N/A	#N/A	#N/A	#N/A	#N/A	#N/A	K12867	Genetic Information Processing	Transcription	Spliceosome [PATH:ko03040]
A0A0F7SRK3	A0A0F7SRK3|A0A0F7SRK3_PHARH Mannose-1-phosphate guanyltransferase OS=Phaffia rhodozyma OX=5421 PE=4 SV=1	-0.298	0.355	0.404	0.044	0.03	0.024	0.148653	-0.696531	-0.687883	1	0.00338632	0.0183394	K00966	Metabolism	Carbohydrate metabolism	Fructose and mannose metabolism [PATH:ko00051]
A0A0F7SNQ0	A0A0F7SNQ0|A0A0F7SNQ0_PHARH Coatomer subunit alpha OS=Phaffia rhodozyma OX=5421 PE=4 SV=1	-0.212	-0.052	-0.019	0.045	0.503	0.859	-0.0861619	-0.542433	-0.667777	1	0.022939	0.0113444	K05236	Brite Hierarchies	Protein families: genetic information processing	Membrane trafficking [BR:ko04131]
A0A0F7SXA9	A0A0F7SXA9|A0A0F7SXA9_PHARH Uncharacterized conserved protein OS=Phaffia rhodozyma OX=5421 PE=4 SV=1	1.033	0.995	0.377	0.047	0.028	0.394	-0.117389	-0.451943	-0.92576	1	0.512591	0.000422508	K03510	Genetic Information Processing	Replication and repair	Fanconi anemia pathway [PATH:ko03460]
A0A0F7SF04	A0A0F7SF04|A0A0F7SF04_PHARH Synaptic vesicle protein EHS-1 and related EH domain proteins OS=Phaffia rhodozyma OX=5421 PE=4 SV=1	-0.402	-0.315	0.029	0.047	0.082	0.632	-0.461076	-1.12064	-0.668677	0.62885	4.52481e-08	0.0218482	K12472	Cellular Processes	Transport and catabolism	Endocytosis [PATH:ko04144]
A0A0F7SFU6	A0A0F7SFU6|A0A0F7SFU6_PHARH Histone H2B OS=Phaffia rhodozyma OX=5421 PE=3 SV=1	0.379	0.224	0.625	0.047	0.166	0.005	0.149411	-0.442764	-0.438463	1	0.709569	1	K11252	Human Diseases	Cancer: overview	Viral carcinogenesis [PATH:ko05203]
A0A0F7SUL5	A0A0F7SUL5|A0A0F7SUL5_PHARH Uncharacterized protein OS=Phaffia rhodozyma OX=5421 PE=4 SV=1	-0.637	-0.495	-0.415	0.049	0.102	0.22	0.22972	-0.705093	-0.0315178	1	0.0106521	1	K23613	Brite Hierarchies	Protein families: metabolim	Peptidases [BR:ko01002]
A0A0F7SJH6	A0A0F7SJH6|A0A0F7SJH6_PHARH UDP-glucose 4-epimerase OS=Phaffia rhodozyma OX=5421 PE=3 SV=1	-0.231	0.162	0.194	0.049	0.251	0.24	-0.133847	0.640445	0.0960125	1	0.00802366	1	K01784	Metabolism	Carbohydrate metabolism	Galactose metabolism [PATH:ko00052]
A0A0F7SU38	A0A0F7SU38|A0A0F7SU38_PHARH -trehalose-phosphate synthase (Udp-forming) OS=Phaffia rhodozyma OX=5421 PE=4 SV=1	-0.28	-0.555	-0.282	0.05	0	0.151	-0.00783252	0.0479884	0.280103	1	1	1	K00697	Metabolism	Carbohydrate metabolism	Starch and sucrose metabolism [PATH:ko00500]
A0A0F7SU72	A0A0F7SU72|A0A0F7SU72_PHARH Triosephosphate isomerase OS=Phaffia rhodozyma OX=5421 PE=3 SV=1	-0.179	-0.214	0.093	0.05	0.118	0.464	0.166551	-0.135358	0.182013	1	1	1	K01803	Metabolism	Carbohydrate metabolism	Glycolysis/Gluconeogenesis [PATH:ko00010]
A0A0F7SPB2	A0A0F7SPB2|A0A0F7SPB2_PHARH Serine-type endopeptidase OS=Phaffia rhodozyma OX=5421 PE=3 SV=1	-0.547	0.643	-0.21	0.051	0.044	0.409	-0.282621	0.920117	0.721594	1	7.19957e-07	0.00241963	K01336	Cellular Processes	Transport and catabolism	Autophagy - yeast [PATH:ko04138]
A0A0F7SUH8	A0A0F7SUH8|A0A0F7SUH8_PHARH Karyopherin (Importin) beta 3 OS=Phaffia rhodozyma OX=5421 PE=4 SV=1	0.289	-0.04	-0.032	0.051	0.55	0.826	0.0684705	0.686092	0.813028	1	0.122924	0.171959	K20221	Brite Hierarchies	Protein families: genetic information processing	Ribosome biogenesis [BR:ko03009]
A0A0F7SW91	A0A0F7SW91|A0A0F7SW91_PHARH Sterol 24-C-methyltransferase OS=Phaffia rhodozyma OX=5421 PE=3 SV=1	-0.257	0.43	0.044	0.051	0.004	0.597	0.0426554	1.84929	-0.23085	1	4.87114e-24	1	K00559	Metabolism	Lipid metabolism	Steroid biosynthesis [PATH:ko00100]
A0A0F7SMS7	A0A0F7SMS7|A0A0F7SMS7_PHARH ATPase, F0 complex, subunit J OS=Phaffia rhodozyma OX=5421 PE=4 SV=1	0.646	0.211	1.451	0.052	0.297	0.003	-0.125544	0.131033	1.06891	1	1	5.01201e-07	K02142	Metabolism	Energy metabolism	Oxidative phosphorylation [PATH:ko00190]
A0A0F7SFU4	A0A0F7SFU4|A0A0F7SFU4_PHARH 60s ribosomal protein l25 OS=Phaffia rhodozyma OX=5421 PE=3 SV=1	0.359	0.172	0.149	0.052	0.297	0.41	0.514585	0.330005	0.872908	0.546034	1	0.000728154	K02893	Genetic Information Processing	Translation	Ribosome [PATH:ko03010]
A0A0F7SHX2	A0A0F7SHX2|A0A0F7SHX2_PHARH Cwf21-domain-containing protein OS=Phaffia rhodozyma OX=5421 PE=4 SV=1	0.988	0.19	0.917	0.053	0.485	0.044	-0.117412	-1.71255	1.01898	1	2.7909e-17	2.86069e-05	K13172	Brite Hierarchies	Protein families: genetic information processing	Spliceosome [BR:ko03041]
A0A0F7SJ30	A0A0F7SJ30|A0A0F7SJ30_PHARH Pci-domain-containing protein OS=Phaffia rhodozyma OX=5421 PE=4 SV=1	-0.328	-0.149	-0.241	0.053	0.332	0.319	-0.203489	-0.819464	-0.767822	1	7.59489e-05	0.00493453	K03036	Genetic Information Processing	Folding, sorting and degradation	Proteasome [PATH:ko03050]
A0A0F7SQX6	A0A0F7SQX6|A0A0F7SQX6_PHARH reversed Uncharacterized protein OS=Phaffia rhodozyma OX=5421 PE=4 SV=1	0.711	0.218	0.455	0.055	0.393	0.156	-0.547918	-0.855138	1.20142	0.466117	0.000726962	1.80314e-07	-	#N/A	#N/A	#N/A
A0A0F7SGL7	A0A0F7SGL7|A0A0F7SGL7_PHARH Tubulin alpha chain OS=Phaffia rhodozyma OX=5421 PE=3 SV=1	-0.221	0.017	0.381	0.058	0.619	0.011	0.0236555	-0.370794	-0.381773	1	0.411925	0.855688	K07374	Cellular Processes	Transport and catabolism	Phagosome [PATH:ko04145]
A0A0F7SPR5	A0A0F7SPR5|A0A0F7SPR5_PHARH Phosphatase OS=Phaffia rhodozyma OX=5421 PE=4 SV=1	-0.223	-0.366	0.234	0.061	0.022	0.165	-0.161291	-0.900004	-0.618894	1	3.49111e-05	0.0629743	K06116	Metabolism	Lipid metabolism	Glycerolipid metabolism [PATH:ko00561]
A0A0F7SGG9	A0A0F7SGG9|A0A0F7SGG9_PHARH Exosome 3'-5' exoribonuclease complex, subunit PM/SCL-100 (Rrp6) OS=Phaffia rhodozyma OX=5421 PE=4 SV=1	-1.232	-0.927	0.119	0.062	0.101	0.616	0.277663	0.11671	0.889511	1	1	0.00750015	K12591	Genetic Information Processing	Folding, sorting and degradation	RNA degradation [PATH:ko03018]
A0A0F7SWB3	A0A0F7SWB3|A0A0F7SWB3_PHARH Actin depolymerizing factor OS=Phaffia rhodozyma OX=5421 PE=3 SV=1	-0.304	0.013	0.159	0.062	0.633	0.386	0.0184673	-0.032014	-0.706253	1	1	0.0284333	K05765	Cellular Processes	Cell motility	Regulation of actin cytoskeleton [PATH:ko04810]
A0A0F7SLD0	A0A0F7SLD0|A0A0F7SLD0_PHARH Calmodulin OS=Phaffia rhodozyma OX=5421 PE=3 SV=1	0.702	0.396	0.799	0.063	0.147	0.025	0.105652	0.282176	0.296673	1	1	1	K02183	Environmental Information Processing	Signal transduction	Ras signaling pathway [PATH:ko04014]
A0A0F7SPF3	A0A0F7SPF3|A0A0F7SPF3_PHARH Uncharacterized protein OS=Phaffia rhodozyma OX=5421 PE=4 SV=1	-0.681	-0.466	-0.651	0.063	0.102	0.098	0.186857	-0.308586	-0.231277	1	1	1	K01557	Metabolism	Amino acid metabolism	Tyrosine metabolism [PATH:ko00350]
A0A0F7SFI9	A0A0F7SFI9|A0A0F7SFI9_PHARH Ribonucleotide reductase small subunit OS=Phaffia rhodozyma OX=5421 PE=4 SV=1	-0.379	0.115	-0.013	0.063	0.442	0.873	-0.743413	1.19832	-0.816398	0.0441272	1.19316e-11	0.00191193	K10808	Metabolism	Nucleotide metabolism	Purine metabolism [PATH:ko00230]
A0A0F7SU29	A0A0F7SU29|A0A0F7SU29_PHARH Isoprenoid biosynthesis-related protein OS=Phaffia rhodozyma OX=5421 PE=3 SV=1	-0.245	-0.278	-0.095	0.063	0.075	0.67	-0.0660178	-1.18573	-0.606437	1	2.35435e-08	0.171223	K00787	Metabolism	Metabolism of terpenoids and polyketides	Terpenoid backbone biosynthesis [PATH:ko00900]
A0A0F7SJA8	A0A0F7SJA8|A0A0F7SJA8_PHARH C4-type Zn-finger protein OS=Phaffia rhodozyma OX=5421 PE=4 SV=1	0.644	0.273	0.398	0.064	0.341	0.236	0.38747	0.347081	0.657248	1	1	0.156484	K06874	Not included in Pathway or Brite	Poorly characterized	General function prediction only
A0A0F7SV84	A0A0F7SV84|A0A0F7SV84_PHARH Septin ring protein OS=Phaffia rhodozyma OX=5421 PE=3 SV=1	-0.571	0.037	-0.245	0.064	0.608	0.546	-0.201579	-0.100577	-0.687673	1	1	0.098931	K16938	Human Diseases	Infectious disease: bacterial	Bacterial invasion of epithelial cells [PATH:ko05100]
A0A0F7SUQ4	A0A0F7SUQ4|A0A0F7SUQ4_PHARH ATPeFF, ATP17 OS=Phaffia rhodozyma OX=5421 PE=4 SV=1	0.43	0.023	0.764	0.064	0.613	0.02	-0.214368	0.135073	0.649991	1	1	0.118566	K02139	Metabolism	Energy metabolism	Oxidative phosphorylation [PATH:ko00190]
A0A0F7SX87	A0A0F7SX87|A0A0F7SX87_PHARH B-cell receptor-associated protein and related proteins OS=Phaffia rhodozyma OX=5421 PE=4 SV=1	-0.335	-0.175	-0.236	0.064	0.286	0.305	-0.210493	-0.741274	-0.682024	1	0.00130942	0.0354662	K14009	Genetic Information Processing	Folding, sorting and degradation	Protein processing in endoplasmic reticulum [PATH:ko04141]
A0A0F7SM03	A0A0F7SM03|A0A0F7SM03_PHARH Ferritin-like superfamily OS=Phaffia rhodozyma OX=5421 PE=4 SV=1	-0.628	-0.899	-0.305	0.065	0.017	0.443	0.213024	-1.00447	2.13747	1	1.39384e-06	9.53499e-26	-	#N/A	#N/A	#N/A
A0A0F7SGA0	A0A0F7SGA0|A0A0F7SGA0_PHARH Short-chain dehydrogenase OS=Phaffia rhodozyma OX=5421 PE=4 SV=1	-0.619	-1.019	-0.952	0.065	0.014	0.039	-0.539407	-2.89586	-1.66859	1	4.1018e-39	4.58699e-10	K11153	Metabolism	Metabolism of cofactors and vitamins	Retinol metabolism [PATH:ko00830]
A0A0F7SSM6	A0A0F7SSM6|A0A0F7SSM6_PHARH Uncharacterized protein OS=Phaffia rhodozyma OX=5421 PE=4 SV=1	-0.309	-0.347	-0.087	0.066	0.046	0.717	-0.141406	-0.843484	-0.605881	1	5.45676e-06	0.0372932	K08269	Environmental Information Processing	Signal transduction	mTOR signaling pathway [PATH:ko04150]
A0A0F7SRW4	A0A0F7SRW4|A0A0F7SRW4_PHARH DNA-directed RNA polymerases I, II, and III subunit RPABC3 OS=Phaffia rhodozyma OX=5421 PE=3 SV=1	0.934	0.835	0.4	0.067	0.056	0.367	0.271142	0.41926	0.918829	1	0.503107	0.000827066	K03016	Genetic Information Processing	Transcription	RNA polymerase [PATH:ko03020]
A0A0F7SSZ8	A0A0F7SSZ8|A0A0F7SSZ8_PHARH Uncharacterized conserved protein OS=Phaffia rhodozyma OX=5421 PE=4 SV=1	-0.401	-0.577	0.408	0.067	0.022	0.102	-0.0628112	-0.0689487	0.317397	1	1	1	K17807	Brite Hierarchies	Protein families: genetic information processing	Mitochondrial biogenesis [BR:ko03029]
A0A0F7SE98	A0A0F7SE98|A0A0F7SE98_PHARH Farnesyl pyrophosphate synthase OS=Phaffia rhodozyma OX=5421 PE=4 SV=1	-0.376	-0.057	-0.05	0.07	0.552	0.807	-0.198154	-0.569528	-0.983719	1	0.0181349	2.58465e-05	K00801	Metabolism	Lipid metabolism	Steroid biosynthesis [PATH:ko00100]
A0A0F7SFX9	A0A0F7SFX9|A0A0F7SFX9_PHARH Acetyl-hydrolase OS=Phaffia rhodozyma OX=5421 PE=4 SV=1	-0.183	-0.148	0.565	0.07	0.258	0	0.0852232	-0.439649	0.629751	1	0.119761	0.0134968	K01067	Metabolism	Carbohydrate metabolism	Pyruvate metabolism [PATH:ko00620]
A0A0F7SHY9	A0A0F7SHY9|A0A0F7SHY9_PHARH Uncharacterized protein OS=Phaffia rhodozyma OX=5421 PE=4 SV=1	-0.628	-0.461	-0.653	0.071	0.12	0.083	-0.33084	-1.21713	-0.516799	1	2.33246e-06	0.503479	-	#N/A	#N/A	#N/A
A0A0F7SKA8	A0A0F7SKA8|A0A0F7SKA8_PHARH mRNA export protein (Contains WD40 repeats) OS=Phaffia rhodozyma OX=5421 PE=4 SV=1	-0.603	-0.424	-0.431	0.071	0.151	0.227	-0.0223553	-0.206149	-0.396722	1	1	0.974361	K14298	Genetic Information Processing	Translation	RNA transport [PATH:ko03013]
A0A0F7SIP2	A0A0F7SIP2|A0A0F7SIP2_PHARH 40s ribosomal protein s13 OS=Phaffia rhodozyma OX=5421 PE=3 SV=1	0.195	-0.346	-0.076	0.071	0.013	0.685	0.389931	0.56826	0.982065	1	0.0203697	0.000178693	K02953	Genetic Information Processing	Translation	Ribosome [PATH:ko03010]
A0A0F7SX93	A0A0F7SX93|A0A0F7SX93_PHARH Phox/Bem1p OS=Phaffia rhodozyma OX=5421 PE=4 SV=1	-0.481	-0.21	-0.236	0.072	0.34	0.504	-0.16744	0.140034	0.195892	1	1	1	K07182	Not included in Pathway or Brite	Unclassified: signaling and cellular processes	Signaling proteins
A0A0F7SN55	A0A0F7SN55|A0A0F7SN55_PHARH Peroxidase OS=Phaffia rhodozyma OX=5421 PE=3 SV=1	-0.417	-0.255	-0.202	0.073	0.209	0.452	0.176606	-1.38565	-0.284374	1	0.000353263	1	K00428	Not included in Pathway or Brite	Unclassified: metabolism	Enzymes with EC numbers
A0A0F7SVC8	A0A0F7SVC8|A0A0F7SVC8_PHARH Gtp-binding protein ypt1 OS=Phaffia rhodozyma OX=5421 PE=4 SV=1	-0.219	0.297	0.055	0.073	0.066	0.572	-0.0590223	0.483783	-0.103686	1	0.0815199	1	K07874	Human Diseases	Infectious disease: bacterial	Legionellosis [PATH:ko05134]
A0A0F7SW30	A0A0F7SW30|A0A0F7SW30_PHARH Coproporphyrinogen III oxidase CPO/HEM13 OS=Phaffia rhodozyma OX=5421 PE=4 SV=1	-0.509	-0.868	-1.179	0.074	0.003	0.001	0.781826	0.548766	-0.85098	0.00263483	0.0691807	1	K00228	Metabolism	Metabolism of cofactors and vitamins	Porphyrin and chlorophyll metabolism [PATH:ko00860]
A0A0F7SME1	A0A0F7SME1|A0A0F7SME1_PHARH Histidine biosynthesis trifunctional protein OS=Phaffia rhodozyma OX=5421 PE=3 SV=1	-0.275	0.076	-0.066	0.074	0.504	0.772	0.136473	0.269066	-0.0872798	1	1	1	K14152	Metabolism	Amino acid metabolism	Histidine metabolism [PATH:ko00340]
A0A0F7SHC2	A0A0F7SHC2|A0A0F7SHC2_PHARH Coatomer subunit gamma OS=Phaffia rhodozyma OX=5421 PE=3 SV=1	-0.202	-0.112	-0.068	0.074	0.365	0.719	-0.0677244	-0.604101	0.157013	1	0.0275937	1	K17267	Brite Hierarchies	Protein families: genetic information processing	Membrane trafficking [BR:ko04131]
A0A0F7SPR8	A0A0F7SPR8|A0A0F7SPR8_PHARH Plasma membrane ATPase OS=Phaffia rhodozyma OX=5421 PE=3 SV=1	-0.175	-0.394	0.359	0.074	0.002	0.004	0.11398	0.654673	0.185226	1	0.00454366	1	K01535	Metabolism	Energy metabolism	Oxidative phosphorylation [PATH:ko00190]
A0A0F7SEQ8	A0A0F7SEQ8|A0A0F7SEQ8_PHARH Catalase OS=Phaffia rhodozyma OX=5421 PE=3 SV=1	-0.638	-0.847	-0.582	0.075	0.045	0.13	0.0629682	-0.744835	0.0891679	1	1	1	K03781	Metabolism	Carbohydrate metabolism	Glyoxylate and dicarboxylate metabolism [PATH:ko00630]
A0A0F7SVD0	A0A0F7SVD0|A0A0F7SVD0_PHARH Nucleosome assembly protein OS=Phaffia rhodozyma OX=5421 PE=3 SV=1	-0.246	0.431	0.079	0.075	0.006	0.534	0.0718083	0.201127	0.084373	1	1	1	K11279	Brite Hierarchies	Protein families: genetic information processing	Chromosome and associated proteins [BR:ko03036]
A0A0F7SMQ6	A0A0F7SMQ6|A0A0F7SMQ6_PHARH Predicted RNA-binding protein, contains Pumilio domains OS=Phaffia rhodozyma OX=5421 PE=4 SV=1	-0.626	-0.595	-0.822	0.076	0.114	0.084	0.376987	0.964888	1.17569	1	0.00299016	6.50351e-05	K14790	Brite Hierarchies	Protein families: genetic information processing	Ribosome biogenesis [BR:ko03009]
A0A0F7SP45	A0A0F7SP45|A0A0F7SP45_PHARH 6-phosphogluconolactonase OS=Phaffia rhodozyma OX=5421 PE=3 SV=1	-0.264	-0.241	-0.091	0.076	0.122	0.7	-0.0849866	-0.895829	-0.630743	1	3.53607e-06	0.017888	K01057	Metabolism	Carbohydrate metabolism	Pentose phosphate pathway [PATH:ko00030]
A0A0F7SMQ8	A0A0F7SMQ8|A0A0F7SMQ8_PHARH Uncharacterized protein OS=Phaffia rhodozyma OX=5421 PE=4 SV=1	-0.352	-0.904	-0.117	0.077	0.003	0.652	0.169253	0.063335	-0.424203	1	1	0.38904	K21245	Cellular Processes	Transport and catabolism	Autophagy - animal [PATH:ko04140]
A0A0F7STA2	A0A0F7STA2|A0A0F7STA2_PHARH RNA helicase OS=Phaffia rhodozyma OX=5421 PE=3 SV=1	0.965	0.024	0.657	0.078	0.636	0.213	0.135158	0.847545	0.680572	1	0.00121749	0.222522	K14776	Brite Hierarchies	Protein families: genetic information processing	Ribosome biogenesis [BR:ko03009]
A0A0F7STH0	A0A0F7STH0|A0A0F7STH0_PHARH Uridine permease/thiamine transporter/allantoin transport OS=Phaffia rhodozyma OX=5421 PE=4 SV=1	-0.797	-0.756	-1.122	0.078	0.059	0.118	-1.44707	-1.60033	-0.405157	7.06151e-18	5.84099e-15	0.542025	K03457	Not included in Pathway or Brite	Unclassified: signaling and cellular processes	Transport
A0A0F7ST19	A0A0F7ST19|A0A0F7ST19_PHARH Rna-binding domain-containing protein OS=Phaffia rhodozyma OX=5421 PE=4 SV=1	0.647	0.978	1.27	0.079	0.018	0.005	0.1238	0.208016	0.131805	1	1	1	K12735	Brite Hierarchies	Protein families: genetic information processing	Spliceosome [BR:ko03041]
A0A0F7SKD3	A0A0F7SKD3|A0A0F7SKD3_PHARH Proteasome subunit beta OS=Phaffia rhodozyma OX=5421 PE=3 SV=1	-0.34	-0.104	-0.134	0.079	0.428	0.591	-0.464608	-0.542117	-0.59899	0.935633	0.0700052	0.075985	K02735	Genetic Information Processing	Folding, sorting and degradation	Proteasome [PATH:ko03050]
A0A0F7SUM5	A0A0F7SUM5|A0A0F7SUM5_PHARH Glycoside hydrolase family 63 protein OS=Phaffia rhodozyma OX=5421 PE=4 SV=1	-0.206	-0.203	0.066	0.08	0.178	0.554	-0.010192	-0.801406	0.105874	1	0.00105181	1	K03931	Not included in Pathway or Brite	Poorly characterized	General function prediction only
A0A0F7SXQ9	A0A0F7SXQ9|A0A0F7SXQ9_PHARH Steroid reductase required for elongation of the very long chain fatty acids OS=Phaffia rhodozyma OX=5421 PE=4 SV=1	-0.554	-0.149	-0.282	0.081	0.424	0.445	-0.0772918	-0.700653	-0.499059	1	0.00100354	0.182191	K10258	Metabolism	Lipid metabolism	Fatty acid elongation [PATH:ko00062]
A0A0F7SWD6	A0A0F7SWD6|A0A0F7SWD6_PHARH Importin subunit alpha OS=Phaffia rhodozyma OX=5421 PE=3 SV=1	-0.249	-0.133	-0.293	0.081	0.357	0.159	0.0425285	0.252653	-0.0232536	1	1	1	K15042	Human Diseases	Infectious disease: viral	Influenza A [PATH:ko05164]
A0A0F7SQR3	A0A0F7SQR3|A0A0F7SQR3_PHARH Cytochrome b5 OS=Phaffia rhodozyma OX=5421 PE=4 SV=1	-0.769	-0.809	-0.453	0.082	0.06	0.452	-0.0562989	0.14078	-0.330133	1	1	1	K23490	Not included in Pathway or Brite	Unclassified: metabolism	Energy metabolism
A0A0F7SYA5	A0A0F7SYA5|A0A0F7SYA5_PHARH 20s proteasome subunit OS=Phaffia rhodozyma OX=5421 PE=4 SV=1	-0.465	-0.236	-0.142	0.082	0.29	0.66	-0.184317	-0.785186	-0.73286	1	0.000811682	0.00526259	K02739	Genetic Information Processing	Folding, sorting and degradation	Proteasome [PATH:ko03050]
A0A0F7SLX1	A0A0F7SLX1|A0A0F7SLX1_PHARH Oxidative stress survival, Svf1-like OS=Phaffia rhodozyma OX=5421 PE=4 SV=1	-0.275	0.27	-0.087	0.082	0.146	0.723	-0.0295799	0.00545827	-0.0680964	1	1	1	-	#N/A	#N/A	#N/A
A0A0F7SZ29	A0A0F7SZ29|A0A0F7SZ29_PHARH Saccharopine dehydrogenase OS=Phaffia rhodozyma OX=5421 PE=3 SV=1	-0.25	-0.157	-0.173	0.082	0.303	0.441	0.223874	0.171134	0.0956136	1	1	1	K24034	Metabolism	Amino acid metabolism	Cysteine and methionine metabolism [PATH:ko00270]
A0A0F7SNM6	A0A0F7SNM6|A0A0F7SNM6_PHARH 60 kDa chaperonin OS=Phaffia rhodozyma OX=5421 PE=3 SV=1	0.166	0.135	0.797	0.082	0.283	0	-0.340062	-0.123423	0.88858	1	1	0.0136534	K04077	Genetic Information Processing	Folding, sorting and degradation	RNA degradation [PATH:ko03018]
A0A0F7SEW2	A0A0F7SEW2|A0A0F7SEW2_PHARH DNA-directed RNA polymerase subunit beta OS=Phaffia rhodozyma OX=5421 PE=3 SV=1	0.777	-0.082	0.415	0.083	0.566	0.348	0.263465	0.478639	0.293645	1	0.258164	1	K03002	Genetic Information Processing	Transcription	RNA polymerase [PATH:ko03020]
A0A0F7SJ12	A0A0F7SJ12|A0A0F7SJ12_PHARH D-lactaldehyde dehydrogenase OS=Phaffia rhodozyma OX=5421 PE=4 SV=1	-0.206	0.363	0.329	0.083	0.025	0.028	-0.202931	-0.298002	-0.488903	1	1	0.36703	K17741	Metabolism	Carbohydrate metabolism	Pyruvate metabolism [PATH:ko00620]
A0A0F7SKW5	A0A0F7SKW5|A0A0F7SKW5_PHARH ER membrane protein complex subunit 3 OS=Phaffia rhodozyma OX=5421 PE=3 SV=1	-0.567	-0.346	-0.132	0.084	0.192	0.705	-0.14843	-0.140673	-0.758779	1	1	0.00985142	K23564	Brite Hierarchies	Protein families: genetic information processing	Membrane trafficking [BR:ko04131]
A0A0F7SSU6	A0A0F7SSU6|A0A0F7SSU6_PHARH Plasma membrane ATPase OS=Phaffia rhodozyma OX=5421 PE=3 SV=1	-0.249	-0.648	0.602	0.084	0.001	0.007	-0.114703	-0.504999	0.513721	1	0.400466	0.477783	K01535	Metabolism	Energy metabolism	Oxidative phosphorylation [PATH:ko00190]
A0A0F7SP82	A0A0F7SP82|A0A0F7SP82_PHARH Uncharacterized conserved protein OS=Phaffia rhodozyma OX=5421 PE=4 SV=1	0.644	-0.005	0.3	0.085	0.615	0.35	0.153303	0.193685	0.657051	1	1	0.152364	K18715	Brite Hierarchies	Protein families: genetic information processing	Messenger RNA biogenesis [BR:ko03019]
A0A0F7STT7	A0A0F7STT7|A0A0F7STT7_PHARH Outer membrane protein, MIM1/TOM13, mitochondrial OS=Phaffia rhodozyma OX=5421 PE=4 SV=1	0.514	-0.179	0.415	0.085	0.399	0.175	0.073428	-0.138403	-0.276486	1	1	1	K19944	Brite Hierarchies	Protein families: genetic information processing	Membrane trafficking [BR:ko04131]
A0A0F7SVW6	A0A0F7SVW6|A0A0F7SVW6_PHARH Valine-trna ligase OS=Phaffia rhodozyma OX=5421 PE=3 SV=1	0.321	0.01	-0.132	0.085	0.634	0.602	0.13733	-0.0285147	-0.360365	1	1	1	K01873	Genetic Information Processing	Translation	Aminoacyl-tRNA biosynthesis [PATH:ko00970]
A0A0F7SPP9	A0A0F7SPP9|A0A0F7SPP9_PHARH Glycerol-3-phosphate o-acyltransferase OS=Phaffia rhodozyma OX=5421 PE=4 SV=1	-0.33	0.187	0.105	0.086	0.31	0.539	-0.0658907	-0.18977	-0.556201	1	1	0.22488	K13507	Metabolism	Lipid metabolism	Glycerolipid metabolism [PATH:ko00561]
A0A0F7SNI4	A0A0F7SNI4|A0A0F7SNI4_PHARH Multidrug resistance-associated abc transporter OS=Phaffia rhodozyma OX=5421 PE=3 SV=1	-0.682	0.471	0.032	0.088	0.182	0.651	-0.086725	0.140638	-0.346467	1	1	1	K11855	Brite Hierarchies	Protein families: metabolim	Peptidases [BR:ko01002]
A0A0F7SG38	A0A0F7SG38|A0A0F7SG38_PHARH 60s ribosomal protein l39 OS=Phaffia rhodozyma OX=5421 PE=3 SV=1	0.512	0.044	0.079	0.088	0.58	0.556	-0.149703	-0.790306	0.0826979	1	0.014017	1	K02924	Genetic Information Processing	Translation	Ribosome [PATH:ko03010]
A0A0F7SM21	A0A0F7SM21|A0A0F7SM21_PHARH Coatomer subunit beta' OS=Phaffia rhodozyma OX=5421 PE=3 SV=1	-0.232	-0.021	-0.2	0.089	0.583	0.313	0.124007	-0.525655	-0.624507	1	0.0351777	0.0200832	K17302	Brite Hierarchies	Protein families: genetic information processing	Membrane trafficking [BR:ko04131]
A0A0F7SNS4	A0A0F7SNS4|A0A0F7SNS4_PHARH General substrate transporter OS=Phaffia rhodozyma OX=5421 PE=3 SV=1	-0.346	-0.583	0.095	0.09	0.019	0.552	-0.573759	-2.09473	-0.417907	1	4.24578e-12	1	K04523	Genetic Information Processing	Folding, sorting and degradation	Protein processing in endoplasmic reticulum [PATH:ko04141]
A0A0F7SMM1	A0A0F7SMM1|A0A0F7SMM1_PHARH Argininosuccinate synthetase OS=Phaffia rhodozyma OX=5421 PE=3 SV=1	0.197	-0.007	0.051	0.09	0.61	0.572	0.377349	-0.703211	-0.427992	1	0.00166932	1	K01940	Metabolism	Amino acid metabolism	Alanine, aspartate and glutamate metabolism [PATH:ko00250]
A0A0F7SUP9	A0A0F7SUP9|A0A0F7SUP9_PHARH Thiamine biosynthetic bifunctional enzyme OS=Phaffia rhodozyma OX=5421 PE=3 SV=1	-0.275	0.917	0.085	0.091	0	0.551	0.402869	0.817263	0.293611	1	1.40413e-05	1	K14154	Metabolism	Metabolism of cofactors and vitamins	Thiamine metabolism [PATH:ko00730]
A0A0F7SIF5	A0A0F7SIF5|A0A0F7SIF5_PHARH RNA recognition motif domain OS=Phaffia rhodozyma OX=5421 PE=4 SV=1	-0.191	-0.372	0.235	0.091	0.027	0.157	-0.0919237	-0.741617	-0.136539	1	0.00168634	1	K13165	Brite Hierarchies	Protein families: genetic information processing	Spliceosome [BR:ko03041]
A0A0F7SV27	A0A0F7SV27|A0A0F7SV27_PHARH Glyceraldehyde-3-phosphate dehydrogenase OS=Phaffia rhodozyma OX=5421 PE=3 SV=1	-0.159	0.23	0.133	0.091	0.102	0.35	0.262156	0.0396415	0.199684	1	1	1	K00134	Metabolism	Carbohydrate metabolism	Glycolysis/Gluconeogenesis [PATH:ko00010]
A0A0F7SNJ5	A0A0F7SNJ5|A0A0F7SNJ5_PHARH Lysophospholipase OS=Phaffia rhodozyma OX=5421 PE=4 SV=1	-0.382	-0.146	-0.001	0.092	0.415	0.883	0.00612299	-0.384747	-0.466207	1	0.472847	0.298908	K01054	Metabolism	Lipid metabolism	Glycerolipid metabolism [PATH:ko00561]
A0A0F7SNQ7	A0A0F7SNQ7|A0A0F7SNQ7_PHARH Mitochondrial protein OS=Phaffia rhodozyma OX=5421 PE=4 SV=1	-0.335	-0.032	-0.001	0.092	0.584	0.885	-0.128628	0.722684	0.76338	1	1	1	K01557	Metabolism	Amino acid metabolism	Tyrosine metabolism [PATH:ko00350]
A0A0F7SPJ0	A0A0F7SPJ0|A0A0F7SPJ0_PHARH Cytochrome c oxidase, subunit Vb/COX4 OS=Phaffia rhodozyma OX=5421 PE=4 SV=1	0.271	-0.338	0.477	0.095	0.034	0.008	0.116988	-0.147849	-0.256998	1	1	1	K02265	Metabolism	Energy metabolism	Oxidative phosphorylation [PATH:ko00190]
A0A0F7SLF2	A0A0F7SLF2|A0A0F7SLF2_PHARH 60s ribosomal protein l4 l1 l2 OS=Phaffia rhodozyma OX=5421 PE=4 SV=1	0.166	-0.062	-0.002	0.096	0.466	0.882	0.52878	0.0685533	0.674391	0.0897856	1	0.0078999	K02930	Genetic Information Processing	Translation	Ribosome [PATH:ko03010]
A0A0F7SVB3	A0A0F7SVB3|A0A0F7SVB3_PHARH Ribonucloprotein OS=Phaffia rhodozyma OX=5421 PE=3 SV=1	0.321	0.491	0.65	0.097	0.015	0.004	0.54071	2.53218	1.23248	1	1.24097e-37	1.46245e-05	K11129	Genetic Information Processing	Translation	Ribosome biogenesis in eukaryotes [PATH:ko03008]
A0A0F7SWA6	A0A0F7SWA6|A0A0F7SWA6_PHARH Zinc-binding oxidoreductase OS=Phaffia rhodozyma OX=5421 PE=4 SV=1	-0.247	0.715	1.361	0.097	0	0.001	-0.0382522	-0.0326977	1.70536	1	1	1.05891e-18	K00344	Not included in Pathway or Brite	Unclassified: metabolism	Enzymes with EC numbers
A0A0F7SGL5	A0A0F7SGL5|A0A0F7SGL5_PHARH CAATT-binding transcription factor/60S ribosomal subunit biogenesis protein OS=Phaffia rhodozyma OX=5421 PE=4 SV=1	0.913	#N/A	0.509	0.099	#N/A	0.432	0.644188	2.50517	2.05378	0.562762	3.04979e-35	1.25306e-13	K14832	Brite Hierarchies	Protein families: genetic information processing	Ribosome biogenesis [BR:ko03009]
A0A0F7SL85	A0A0F7SL85|A0A0F7SL85_PHARH Phospholipase OS=Phaffia rhodozyma OX=5421 PE=3 SV=1	0.706	0.317	0.543	0.099	0.337	0.178	0.0695976	-0.820573	-0.992734	1	1.97498e-05	1.28954e-05	K01115	Metabolism	Lipid metabolism	Glycerophospholipid metabolism [PATH:ko00564]
A0A0F7SPN2	A0A0F7SPN2|A0A0F7SPN2_PHARH Dihydroxy-acid dehydratase OS=Phaffia rhodozyma OX=5421 PE=4 SV=1	-0.216	-0.348	-0.258	0.099	0.026	0.196	0.0903092	0.932574	0.139041	1	0.000414991	1	K01687	Metabolism	Amino acid metabolism	Valine, leucine and isoleucine biosynthesis [PATH:ko00290]
A0A0F7SGX5	A0A0F7SGX5|A0A0F7SGX5_PHARH 60s ribosomal protein l24 OS=Phaffia rhodozyma OX=5421 PE=4 SV=1	0.25	0.038	-0.113	0.1	0.576	0.594	0.300207	0.749725	1.43722	1	0.0001382	1.96905e-11	K02896	Genetic Information Processing	Translation	Ribosome [PATH:ko03010]
A0A0F7SSE5	A0A0F7SSE5|A0A0F7SSE5_PHARH Uncharacterized protein OS=Phaffia rhodozyma OX=5421 PE=4 SV=1	-0.41	-0.413	0.128	0.101	0.087	0.508	0.0375452	-0.933031	-0.244445	1	1.17775e-06	1	K12178	Brite Hierarchies	Protein families: genetic information processing	Ubiquitin system [BR:ko04121]
A0A0F7ST93	A0A0F7ST93|A0A0F7ST93_PHARH Inositol-3-phosphate synthase OS=Phaffia rhodozyma OX=5421 PE=4 SV=1	0.297	-0.533	0.236	0.101	0.003	0.239	0.0659485	-1.01687	0.0951993	1	1.25598e-05	1	K01858	Metabolism	Carbohydrate metabolism	Inositol phosphate metabolism [PATH:ko00562]
A0A0F7SPP6	A0A0F7SPP6|A0A0F7SPP6_PHARH von Willebrand factor, type A OS=Phaffia rhodozyma OX=5421 PE=4 SV=1	-0.247	-0.42	0.074	0.101	0.021	0.555	-0.0800105	0.335644	0.153997	1	1	1	K06665	Environmental Information Processing	Signal transduction	MAPK signaling pathway - yeast [PATH:ko04011]
A0A0F7SNX4	A0A0F7SNX4|A0A0F7SNX4_PHARH Protein transport protein SEC23 OS=Phaffia rhodozyma OX=5421 PE=3 SV=1	-0.286	0.046	0.237	0.102	0.574	0.289	-0.176443	-0.744864	-0.595301	1	0.000120275	0.0302424	K14006	Genetic Information Processing	Folding, sorting and degradation	Protein processing in endoplasmic reticulum [PATH:ko04141]
A0A0F7SN08	A0A0F7SN08|A0A0F7SN08_PHARH 40s ribosomal protein s9 OS=Phaffia rhodozyma OX=5421 PE=3 SV=1	0.185	-0.379	-0.038	0.102	0.005	0.798	0.358887	0.770053	0.665754	1	0.000318242	0.0333746	K02997	Genetic Information Processing	Translation	Ribosome [PATH:ko03010]
A0A0F7SN32	A0A0F7SN32|A0A0F7SN32_PHARH 40S ribosomal protein S0 OS=Phaffia rhodozyma OX=5421 GN=RPS0 PE=3 SV=1	0.211	-0.371	0.053	0.103	0.014	0.576	0.554604	0.268009	0.614018	0.0720423	1	0.0245212	K02998	Genetic Information Processing	Translation	Ribosome [PATH:ko03010]
A0A0F7SL21	A0A0F7SL21|A0A0F7SL21_PHARH 14-3-3 protein OS=Phaffia rhodozyma OX=5421 PE=3 SV=1	-0.202	0.098	0.299	0.103	0.409	0.04	-0.0167412	0.0642884	-0.0136907	1	1	1	K06630	Environmental Information Processing	Signal transduction	MAPK signaling pathway - yeast [PATH:ko04011]
A0A0F7SML6	A0A0F7SML6|A0A0F7SML6_PHARH Dihydrolipoyl dehydrogenase OS=Phaffia rhodozyma OX=5421 PE=3 SV=1	-0.163	-0.885	0.5	0.103	0	0.003	0.0734197	-1.00403	0.512345	1	1.23207e-05	0.319971	K00382	Metabolism	Carbohydrate metabolism	Glycolysis/Gluconeogenesis [PATH:ko00010]
A0A0F7SEC2	A0A0F7SEC2|A0A0F7SEC2_PHARH Sly1 vesicle trafficking sec1-like protein OS=Phaffia rhodozyma OX=5421 PE=3 SV=1	-0.261	-0.301	-0.079	0.104	0.092	0.724	0.0771887	-0.598517	-0.358314	1	0.022198	1	K19998	Brite Hierarchies	Protein families: genetic information processing	Membrane trafficking [BR:ko04131]
A0A0F7SQ20	A0A0F7SQ20|A0A0F7SQ20_PHARH Thioredoxin-like protein OS=Phaffia rhodozyma OX=5421 PE=4 SV=1	-0.357	-0.243	-0.363	0.105	0.24	0.197	0.0617804	-0.314473	-0.0979179	1	1	1	K03671	Organismal Systems	Immune system	NOD-like receptor signaling pathway [PATH:ko04621]
A0A0F7SSF7	A0A0F7SSF7|A0A0F7SSF7_PHARH Equilibrative nucleoside transporter protein OS=Phaffia rhodozyma OX=5421 PE=4 SV=1	-0.643	0.277	0.349	0.106	0.361	0.383	0.210027	-0.590604	0.282316	1	0.130917	1	K12471	Cellular Processes	Transport and catabolism	Endocytosis [PATH:ko04144]
A0A0F7SEG7	A0A0F7SEG7|A0A0F7SEG7_PHARH Acetyltransferase component of pyruvate dehydrogenase complex OS=Phaffia rhodozyma OX=5421 PE=3 SV=1	-0.147	0.75	0.579	0.106	0	0	0.234877	1.27939	0.591237	1	3.64035e-12	0.058011	K00627	Metabolism	Carbohydrate metabolism	Glycolysis/Gluconeogenesis [PATH:ko00010]
A0A0F7SVA8	A0A0F7SVA8|A0A0F7SVA8_PHARH SWI/SNF transcription activation complex subunit OS=Phaffia rhodozyma OX=5421 PE=4 SV=1	1.248	#N/A	#N/A	0.107	#N/A	#N/A	-0.0468071	-0.511089	-0.564633	1	0.199645	0.172084	K11650	Organismal Systems	Immune system	Thermogenesis [PATH:ko04714]
A0A0F7SGG6	A0A0F7SGG6|A0A0F7SGG6_PHARH Copii-coated vesicle protein OS=Phaffia rhodozyma OX=5421 PE=3 SV=1	-0.471	-0.54	-0.858	0.107	0.075	0.047	0.103459	0.63593	0.944305	1	0.0363764	6.19588e-05	K20347	Brite Hierarchies	Protein families: genetic information processing	Membrane trafficking [BR:ko04131]
A0A0F7SKI1	A0A0F7SKI1|A0A0F7SKI1_PHARH Putative translation initiation inhibitor UK114/IBM1 OS=Phaffia rhodozyma OX=5421 PE=4 SV=1	-0.271	0.359	0.292	0.107	0.079	0.163	0.561976	1.86949	1.07119	1	1.30983e-07	0.0567545	K09022	Not included in Pathway or Brite	Unclassified: metabolism	Enzymes with EC numbers
A0A0F7SNC7	A0A0F7SNC7|A0A0F7SNC7_PHARH 40S ribosomal protein S26 OS=Phaffia rhodozyma OX=5421 PE=3 SV=1	0.218	-0.069	0.059	0.107	0.467	0.571	0.59639	0.352836	0.935322	0.40945	1	0.00118405	K02976	Genetic Information Processing	Translation	Ribosome [PATH:ko03010]
A0A0F7SRZ7	A0A0F7SRZ7|A0A0F7SRZ7_PHARH Glucose-6-phosphate 1-dehydrogenase OS=Phaffia rhodozyma OX=5421 PE=3 SV=1	-0.169	0.106	0.292	0.107	0.383	0.048	-0.04307	-0.271377	0.135499	1	1	1	K00036	Metabolism	Carbohydrate metabolism	Pentose phosphate pathway [PATH:ko00030]
A0A0F7STT2	A0A0F7STT2|A0A0F7STT2_PHARH 14-3-3 protein OS=Phaffia rhodozyma OX=5421 PE=3 SV=1	-0.228	0.123	0.358	0.108	0.381	0.068	-0.32306	-0.381063	-0.383027	1	0.415375	0.94685	K06630	Environmental Information Processing	Signal transduction	MAPK signaling pathway - yeast [PATH:ko04011]
A0A0F7SGH5	A0A0F7SGH5|A0A0F7SGH5_PHARH 60S ribosomal protein L28 OS=Phaffia rhodozyma OX=5421 PE=4 SV=1	0.18	-0.491	-0.112	0.11	0.002	0.563	-0.115841	-0.592244	-0.653351	1	0.923956	0.734345	K02903	Genetic Information Processing	Translation	Ribosome [PATH:ko03010]
A0A0F7SPD5	A0A0F7SPD5|A0A0F7SPD5_PHARH 60S ribosomal protein L13 OS=Phaffia rhodozyma OX=5421 PE=3 SV=1	0.167	-0.052	-0.142	0.11	0.509	0.446	0.596559	0.493356	0.901267	0.0310879	0.0584689	0.000211449	K02873	Genetic Information Processing	Translation	Ribosome [PATH:ko03010]
A0A0F7SVW1	A0A0F7SVW1|A0A0F7SVW1_PHARH Gtp-binding protein ypt5 OS=Phaffia rhodozyma OX=5421 PE=4 SV=1	0.718	0.545	0.629	0.111	0.156	0.134	-0.180605	0.303845	-0.165339	1	1	1	K07889	Environmental Information Processing	Signal transduction	Ras signaling pathway [PATH:ko04014]
A0A0F7SPV9	A0A0F7SPV9|A0A0F7SPV9_PHARH Uncharacterized protein OS=Phaffia rhodozyma OX=5421 PE=4 SV=1	0.472	-0.153	0.442	0.111	0.415	0.141	-0.231259	-1.05343	-0.287404	1	1	1	K05628	Environmental Information Processing	Signal transduction	Hippo signaling pathway - fly [PATH:ko04391]
A0A0F7SVM4	A0A0F7SVM4|A0A0F7SVM4_PHARH Uncharacterized protein OS=Phaffia rhodozyma OX=5421 PE=4 SV=1	-0.473	-0.186	-0.48	0.112	0.382	0.18	-0.0965091	-0.459566	-0.219574	1	0.238705	1	K07107	Not included in Pathway or Brite	Unclassified: metabolism	Enzymes with EC numbers
A0A0F7SIY4	A0A0F7SIY4|A0A0F7SIY4_PHARH Chaperonin-containing t-complex zeta subunit cct6 OS=Phaffia rhodozyma OX=5421 PE=3 SV=1	-0.246	-0.266	-0.224	0.112	0.124	0.359	0.0767884	-0.528469	-0.445375	1	0.0503164	0.47222	K09498	Brite Hierarchies	Protein families: genetic information processing	Chaperones and folding catalysts [BR:ko03110]
A0A0F7SG30	A0A0F7SG30|A0A0F7SG30_PHARH Small nuclear ribonucleoprotein Sm D1 OS=Phaffia rhodozyma OX=5421 PE=3 SV=1	0.438	0.245	0.218	0.113	0.283	0.367	0.0878554	0.598721	0.337206	1	0.0583198	1	K11087	Genetic Information Processing	Transcription	Spliceosome [PATH:ko03040]
A0A0F7SER2	A0A0F7SER2|A0A0F7SER2_PHARH Puf family RNA-binding protein OS=Phaffia rhodozyma OX=5421 PE=4 SV=1	0.376	0.247	0.541	0.113	0.238	0.038	0.205563	0.436095	0.177869	1	0.287077	1	K14844	Brite Hierarchies	Protein families: genetic information processing	Messenger RNA biogenesis [BR:ko03019]
A0A0F7SJM5	A0A0F7SJM5|A0A0F7SJM5_PHARH Rrna 2-o-methyltransferase fibrillarin OS=Phaffia rhodozyma OX=5421 PE=3 SV=1	0.36	0.004	0.306	0.113	0.639	0.228	0.450896	0.953938	1.27916	1	5.24019e-06	2.02595e-05	K14563	Genetic Information Processing	Translation	Ribosome biogenesis in eukaryotes [PATH:ko03008]
A0A1I9Q720	A0A1I9Q720|A0A1I9Q720_PHARH NADP-dependent dehydrogenase OS=Phaffia rhodozyma OX=5421 GN=ydfG PE=2 SV=1	0.31	0.48	0.044	0.114	0.022	0.6	0.0027	0.78097	-0.0970281	1	0.000531272	1	K16066	Metabolism	Nucleotide metabolism	Pyrimidine metabolism [PATH:ko00240]
A0A0F7SJW4	A0A0F7SJW4|A0A0F7SJW4_PHARH Nad-specific glutamate dehydrogenase OS=Phaffia rhodozyma OX=5421 PE=4 SV=1	-0.216	0.288	0.179	0.114	0.077	0.341	0.110654	-0.491575	-1.00233	1	0.133335	8.99207e-05	K15371	Metabolism	Energy metabolism	Nitrogen metabolism [PATH:ko00910]
A0A0F7SFH5	A0A0F7SFH5|A0A0F7SFH5_PHARH Mannose-6-phosphate isomerase OS=Phaffia rhodozyma OX=5421 PE=3 SV=1	-0.512	-0.586	-0.319	0.117	0.086	0.465	-0.0274676	-0.247341	-0.459216	1	1	0.922406	K01809	Metabolism	Carbohydrate metabolism	Fructose and mannose metabolism [PATH:ko00051]
A0A0F7SQG8	A0A0F7SQG8|A0A0F7SQG8_PHARH Uncharacterized protein OS=Phaffia rhodozyma OX=5421 PE=4 SV=1	0.482	0.049	0.029	0.117	0.593	0.648	-0.0619676	-0.280421	-0.331969	1	1	1	K17796	Brite Hierarchies	Protein families: genetic information processing	Mitochondrial biogenesis [BR:ko03029]
A0A0F7SUB3	A0A0F7SUB3|A0A0F7SUB3_PHARH Heat shock protein 90 OS=Phaffia rhodozyma OX=5421 PE=3 SV=1	-0.136	-0.466	-0.171	0.117	0	0.348	-1.2328	-2.03309	-1.09757	1.94816e-05	0.00461127	0.00166753	K04079	Genetic Information Processing	Folding, sorting and degradation	Protein processing in endoplasmic reticulum [PATH:ko04141]
A0A0F7SUX4	A0A0F7SUX4|A0A0F7SUX4_PHARH FOG: RRM domain OS=Phaffia rhodozyma OX=5421 PE=4 SV=1	0.225	-0.101	0.04	0.118	0.414	0.602	0.546039	0.382176	0.84513	0.135765	0.581101	0.00111434	K11090	Human Diseases	Immune disease	Systemic lupus erythematosus [PATH:ko05322]
A0A0F7SGU4	A0A0F7SGU4|A0A0F7SGU4_PHARH Histone H2A OS=Phaffia rhodozyma OX=5421 PE=3 SV=1	0.383	0.274	0.574	0.119	0.146	0.064	0.12202	-0.727206	0.62358	1	0.00817385	0.11786	K11251	Cellular Processes	Cell growth and death	Necroptosis [PATH:ko04217]
A0A0F7SZ44	A0A0F7SZ44|A0A0F7SZ44_PHARH Uncharacterized protein OS=Phaffia rhodozyma OX=5421 PE=4 SV=1	-0.381	-0.439	-0.416	0.119	0.085	0.198	0.015926	0.0685883	1.0255	1	1	8.34218e-07	-	#N/A	#N/A	#N/A
A0A0F7SSS0	A0A0F7SSS0|A0A0F7SSS0_PHARH CDP-diacylglycerol--serine O-phosphatidyltransferase OS=Phaffia rhodozyma OX=5421 PE=3 SV=1	-0.632	-0.213	0.367	0.12	0.437	0.348	-0.189586	-0.338462	0.336504	1	1	1	K17103	Metabolism	Lipid metabolism	Glycerophospholipid metabolism [PATH:ko00564]
A0A0F7SHX4	A0A0F7SHX4|A0A0F7SHX4_PHARH Zuotin and related molecular chaperones (DnaJ superfamily), contains DNA-binding domains OS=Phaffia rhodozyma OX=5421 PE=4 SV=1	-0.41	-0.171	0.162	0.12	0.4	0.467	-0.412572	-1.337	-0.5854	1	1	1	K09521	Genetic Information Processing	Folding, sorting and degradation	Protein processing in endoplasmic reticulum [PATH:ko04141]
Q9UUP9	Q9UUP9|Q9UUP9_PHARH 40s ribosomal protein s22 OS=Phaffia rhodozyma OX=5421 GN=rps22 PE=2 SV=1	0.234	-0.24	0.099	0.12	0.151	0.502	0.870264	1.73857	1.85483	9.66895e-06	1.96908e-25	2.34081e-17	K02957	Genetic Information Processing	Translation	Ribosome [PATH:ko03010]
A0A0F7SEZ5	A0A0F7SEZ5|A0A0F7SEZ5_PHARH Ribosomal protein L15 OS=Phaffia rhodozyma OX=5421 PE=3 SV=1	0.21	0.001	-0.061	0.12	0.644	0.74	0.557423	0.58884	0.816866	0.0435145	0.00482702	0.000252258	K02877	Genetic Information Processing	Translation	Ribosome [PATH:ko03010]
A0A0F7SMT8	A0A0F7SMT8|A0A0F7SMT8_PHARH Phosphoadenosine phosphosulfate reductase OS=Phaffia rhodozyma OX=5421 PE=4 SV=1	0.542	0.22	0.017	0.121	0.416	0.654	0.000729798	-0.112769	0.308251	1	1	1	K00390	Metabolism	Energy metabolism	Sulfur metabolism [PATH:ko00920]
A0A0F7SKQ3	A0A0F7SKQ3|A0A0F7SKQ3_PHARH Ras family protein OS=Phaffia rhodozyma OX=5421 PE=4 SV=1	-0.488	0.782	0.001	0.121	0.032	0.663	-0.0563659	1.72827	-0.0432626	1	1.07803e-16	1	K07208	Environmental Information Processing	Signal transduction	Phospholipase D signaling pathway [PATH:ko04072]
A0A0F7SFM6	A0A0F7SFM6|A0A0F7SFM6_PHARH Glucose-6-phosphate 1-epimerase OS=Phaffia rhodozyma OX=5421 PE=3 SV=1	-0.26	0.149	-0.02	0.122	0.347	0.865	0.0867369	-0.385243	-0.271353	1	0.725387	1	K01792	Metabolism	Carbohydrate metabolism	Glycolysis/Gluconeogenesis [PATH:ko00010]
A0A0F7SPR8	A0A0F7SPR8|A0A0F7SPR8_PHARH Plasma membrane ATPase OS=Phaffia rhodozyma OX=5421 PE=3 SV=1	-0.202	-0.361	0.228	0.123	0.049	0.159	0.11398	0.654673	0.185226	1	0.00454366	1	K01535	Metabolism	Energy metabolism	Oxidative phosphorylation [PATH:ko00190]
A0A0F7SR99	A0A0F7SR99|A0A0F7SR99_PHARH Uncharacterized protein OS=Phaffia rhodozyma OX=5421 PE=4 SV=1	-0.198	-0.952	-0.41	0.123	0	0.029	0.451649	-0.278268	0.929333	1	1	0.00299597	K07605	Brite Hierarchies	Protein families: signaling and cellular processes	Cytoskeleton proteins [BR:ko04812]
A0A0F7SED6	A0A0F7SED6|A0A0F7SED6_PHARH Phosphatidylserine decarboxylase OS=Phaffia rhodozyma OX=5421 PE=4 SV=1	-0.48	-0.131	-0.164	0.125	0.465	0.693	-0.302246	-2.49926	-1.0831	1	3.65581e-42	5.75632e-06	K01613	Metabolism	Lipid metabolism	Glycerophospholipid metabolism [PATH:ko00564]
A0A0F7SHW9	A0A0F7SHW9|A0A0F7SHW9_PHARH Lipid binding protein OS=Phaffia rhodozyma OX=5421 PE=4 SV=1	0.464	0.294	0.056	0.125	0.331	0.616	-0.0356486	-1.44997	-0.0618672	1	5.5202e-10	1	K17919	Cellular Processes	Transport and catabolism	Endocytosis [PATH:ko04144]
A0A0F7SHF2	A0A0F7SHF2|A0A0F7SHF2_PHARH COPII vesicle protein OS=Phaffia rhodozyma OX=5421 PE=4 SV=1	-0.432	0.216	-0.179	0.125	0.359	0.618	-0.340495	0.497596	-0.755089	1	0.0660031	0.00561044	K20367	Brite Hierarchies	Protein families: genetic information processing	Membrane trafficking [BR:ko04131]
A0A0F7SQN3	A0A0F7SQN3|A0A0F7SQN3_PHARH 60s ribosomal protein l7 OS=Phaffia rhodozyma OX=5421 PE=4 SV=1	0.21	-0.063	0.159	0.128	0.481	0.349	0.440516	0.602884	1.17237	0.555176	0.00534444	3.71385e-08	K02937	Genetic Information Processing	Translation	Ribosome [PATH:ko03010]
A0A0F7SJ78	A0A0F7SJ78|A0A0F7SJ78_PHARH Protein transport protein sec22 OS=Phaffia rhodozyma OX=5421 PE=3 SV=1	0.448	0.456	0.135	0.129	0.112	0.541	0.125645	0.351474	-0.0464061	1	1	1	K08517	Genetic Information Processing	Folding, sorting and degradation	SNARE interactions in vesicular transport [PATH:ko04130]
A0A0C4MWF8	A0A0C4MWF8|A0A0C4MWF8_PHARH NADPH--cytochrome P450 reductase OS=Phaffia rhodozyma OX=5421 GN=crtR PE=3 SV=1	-0.339	0.057	0.13	0.13	0.576	0.499	-0.0818384	0.756399	0.0167889	1	0.00167323	1	K00327	Not included in Pathway or Brite	Unclassified: metabolism	Enzymes with EC numbers
A0A0F7SFI2	A0A0F7SFI2|A0A0F7SFI2_PHARH Dihydrolipoamide succinyltransferase OS=Phaffia rhodozyma OX=5421 PE=4 SV=1	-0.179	-0.062	0.175	0.131	0.497	0.309	0.0853954	0.226449	0.115618	1	1	1	K00658	Metabolism	Carbohydrate metabolism	Citrate cycle (TCA cycle) [PATH:ko00020]
A0A0F7SWA7	A0A0F7SWA7|A0A0F7SWA7_PHARH Kelch repeat-containing proteins OS=Phaffia rhodozyma OX=5421 PE=4 SV=1	0.665	0.453	0.69	0.132	0.217	0.118	0.247097	-0.0736917	-0.191508	1	1	1	K20285	Brite Hierarchies	Protein families: genetic information processing	Membrane trafficking [BR:ko04131]
A0A0F7SQ60	A0A0F7SQ60|A0A0F7SQ60_PHARH Ras protein OS=Phaffia rhodozyma OX=5421 PE=4 SV=1	-0.586	-0.358	-0.344	0.133	0.3	0.519	0.0665175	-0.923809	-0.375168	1	0.000115743	1	K07827	Environmental Information Processing	Signal transduction	Ras signaling pathway [PATH:ko04014]
A0A0F7SK58	A0A0F7SK58|A0A0F7SK58_PHARH Nascent polypeptide-associated complex subunit beta OS=Phaffia rhodozyma OX=5421 PE=3 SV=1	0.196	0.177	0.33	0.133	0.238	0.039	0.364633	1.24658	0.836978	1	4.4663e-11	0.000797063	K01527	Cellular Processes	Cell growth and death	Apoptosis - fly [PATH:ko04214]
A0A0F7SUJ6	A0A0F7SUJ6|A0A0F7SUJ6_PHARH Eukaryotic translation initiation factor 1a OS=Phaffia rhodozyma OX=5421 PE=3 SV=1	0.597	0.542	0.415	0.134	0.125	0.316	0.158091	0.833616	0.596084	1	1.97498e-05	0.11188	K03236	Genetic Information Processing	Translation	RNA transport [PATH:ko03013]
A0A0F7SQA7	A0A0F7SQA7|A0A0F7SQA7_PHARH 26S proteasome regulatory subunit RPN1 OS=Phaffia rhodozyma OX=5421 PE=3 SV=1	-0.294	-0.086	0.06	0.134	0.491	0.596	-0.158635	-0.221215	-0.294044	1	1	1	K03028	Genetic Information Processing	Folding, sorting and degradation	Proteasome [PATH:ko03050]
A0A0F7SXI5	A0A0F7SXI5|A0A0F7SXI5_PHARH Proteasome subunit alpha type OS=Phaffia rhodozyma OX=5421 PE=3 SV=1	-0.277	-0.088	-0.054	0.135	0.484	0.8	-0.0724715	-0.0909739	-0.0917848	1	1	1	K02730	Genetic Information Processing	Folding, sorting and degradation	Proteasome [PATH:ko03050]
A0A0F7SKH5	A0A0F7SKH5|A0A0F7SKH5_PHARH Glycerol-3-phosphate dehydrogenase [NAD(+)] OS=Phaffia rhodozyma OX=5421 PE=3 SV=1	-0.183	-0.356	0.14	0.135	0.028	0.368	-0.0492027	-1.72807	-0.834057	1	4.11953e-13	0.0138248	K00006	Metabolism	Lipid metabolism	Glycerophospholipid metabolism [PATH:ko00564]
A0A0F7SYX7	A0A0F7SYX7|A0A0F7SYX7_PHARH NADH pyrophosphatase I of the Nudix family of hydrolases OS=Phaffia rhodozyma OX=5421 PE=4 SV=1	1.158	-0.508	#N/A	0.136	0.341	#N/A	0.137003	-0.880329	-0.969222	1	0.0473366	0.0348867	K03426	Metabolism	Metabolism of cofactors and vitamins	Nicotinate and nicotinamide metabolism [PATH:ko00760]
A0A0F7SH11	A0A0F7SH11|A0A0F7SH11_PHARH 60S ribosomal protein L29 OS=Phaffia rhodozyma OX=5421 PE=4 SV=1	0.306	0.046	0.055	0.136	0.578	0.587	-0.0532957	-0.204682	-0.426704	1	1	0.894536	K02905	Genetic Information Processing	Translation	Ribosome [PATH:ko03010]
A0A0F7SQY0	A0A0F7SQY0|A0A0F7SQY0_PHARH Etf1 OS=Phaffia rhodozyma OX=5421 PE=4 SV=1	-0.214	0.183	0.262	0.136	0.257	0.146	0.119198	-0.108872	0.692034	1	1	0.00430798	K03522	Brite Hierarchies	Protein families: signaling and cellular processes	Exosome [BR:ko04147]
A0A0F7SLH7	A0A0F7SLH7|A0A0F7SLH7_PHARH Ribosomal protein OS=Phaffia rhodozyma OX=5421 PE=4 SV=1	0.161	-0.024	0.008	0.136	0.577	0.653	0.411664	0.803341	1.52717	0.773772	2.01321e-05	4.80345e-15	K02875	Genetic Information Processing	Translation	Ribosome [PATH:ko03010]
A0A0F7SQX2	A0A0F7SQX2|A0A0F7SQX2_PHARH Uncharacterized protein OS=Phaffia rhodozyma OX=5421 PE=4 SV=1	-0.485	0.307	-0.227	0.137	0.287	0.593	0.0978409	0.800287	0.488336	1	0.00164868	0.301043	K04512	Environmental Information Processing	Signal transduction	Wnt signaling pathway [PATH:ko04310]
A0A0F7SPJ9	A0A0F7SPJ9|A0A0F7SPJ9_PHARH Peptidyl-prolyl cis-trans isomerase OS=Phaffia rhodozyma OX=5421 PE=3 SV=1	-0.343	-0.145	-0.032	0.137	0.414	0.857	0.0937569	0.250152	-0.212326	1	1	1	K03768	Brite Hierarchies	Protein families: genetic information processing	Chaperones and folding catalysts [BR:ko03110]
A0A0F7SR50	A0A0F7SR50|A0A0F7SR50_PHARH Actin binding protein OS=Phaffia rhodozyma OX=5421 PE=3 SV=1	-0.24	0.01	0.062	0.137	0.634	0.588	-0.00232593	-0.12955	-0.530215	1	1	0.158501	K18584	Cellular Processes	Transport and catabolism	Autophagy - yeast [PATH:ko04138]
A0A0F7SN67	A0A0F7SN67|A0A0F7SN67_PHARH DNA-directed RNA polymerase OS=Phaffia rhodozyma OX=5421 PE=3 SV=1	1.047	#N/A	1.258	0.138	#N/A	0.066	0.0420331	0.0140946	-0.308599	1	1	1	K10908	Brite Hierarchies	Protein families: genetic information processing	Mitochondrial biogenesis [BR:ko03029]
A0A0F7SLZ2	A0A0F7SLZ2|A0A0F7SLZ2_PHARH Drebrins and related actin binding proteins OS=Phaffia rhodozyma OX=5421 PE=4 SV=1	-0.288	-0.482	-0.138	0.138	0.047	0.638	0.0564615	-0.913885	0.00835561	1	1.07552e-05	1	K20520	Brite Hierarchies	Protein families: genetic information processing	Membrane trafficking [BR:ko04131]
A0A0F7SKR6	A0A0F7SKR6|A0A0F7SKR6_PHARH DUF1752 domain-containing protein OS=Phaffia rhodozyma OX=5421 PE=4 SV=1	-0.41	-0.323	0.158	0.139	0.229	0.495	-0.0538672	-0.122689	-0.0497652	1	1	1	K19948	Brite Hierarchies	Protein families: genetic information processing	Membrane trafficking [BR:ko04131]
A0A0F7SJQ3	A0A0F7SJQ3|A0A0F7SJQ3_PHARH Proteasome endopeptidase complex OS=Phaffia rhodozyma OX=5421 PE=3 SV=1	-0.238	-0.025	0.074	0.139	0.583	0.567	-0.0724715	-0.0909739	-0.0917848	1	1	1	K02726	Genetic Information Processing	Folding, sorting and degradation	Proteasome [PATH:ko03050]
A0A0F7SYU1	A0A0F7SYU1|A0A0F7SYU1_PHARH 40S ribosomal protein S6 OS=Phaffia rhodozyma OX=5421 PE=3 SV=1	0.186	-0.244	-0.041	0.139	0.135	0.796	0.417864	0.765562	0.940374	0.782705	5.23064e-05	1.37073e-05	K02991	Genetic Information Processing	Translation	Ribosome [PATH:ko03010]
A0A0F7SUM4	A0A0F7SUM4|A0A0F7SUM4_PHARH 40S ribosomal protein S4 OS=Phaffia rhodozyma OX=5421 PE=3 SV=1	0.146	-0.405	0.023	0.139	0.003	0.628	0.483928	0.328197	0.635091	0.259932	0.68365	0.0335972	K02987	Genetic Information Processing	Translation	Ribosome [PATH:ko03010]
A0A0F7SX68	A0A0F7SX68|A0A0F7SX68_PHARH Eukaryotic adp atp carrier OS=Phaffia rhodozyma OX=5421 PE=3 SV=1	0.129	0.11	0.366	0.14	0.352	0.003	0.502926	0.861258	1.01374	0.218355	4.14672e-06	1.19247e-06	K05863	Environmental Information Processing	Signal transduction	Calcium signaling pathway [PATH:ko04020]
A0A0F7SHK5	A0A0F7SHK5|A0A0F7SHK5_PHARH Splicing factor 3a subunit 2 OS=Phaffia rhodozyma OX=5421 PE=4 SV=1	-0.505	-0.288	-0.067	0.142	0.342	0.821	0.0562788	1.97884	1.6743	1	1.64879e-19	3.54997e-13	K12826	Genetic Information Processing	Transcription	Spliceosome [PATH:ko03040]
A0A0F7SJE7	A0A0F7SJE7|A0A0F7SJE7_PHARH 3-isopropylmalate dehydratase OS=Phaffia rhodozyma OX=5421 PE=3 SV=1	-0.188	-0.878	-0.76	0.143	0	0	0.286027	2.00941	1.35199	1	7.60299e-16	6.54008e-06	K01702	Metabolism	Amino acid metabolism	Valine, leucine and isoleucine biosynthesis [PATH:ko00290]
A0A0F7SNJ1	A0A0F7SNJ1|A0A0F7SNJ1_PHARH Microfilament motor OS=Phaffia rhodozyma OX=5421 PE=3 SV=1	-0.536	-0.659	-0.302	0.144	0.069	0.557	-0.102351	0.148395	-0.200993	1	1	1	K10356	Brite Hierarchies	Protein families: metabolim	Protein phosphatases and associated proteins [BR:ko01009]
A0A0F7SHX1	A0A0F7SHX1|A0A0F7SHX1_PHARH Mitochondrial F1F0-ATP synthase, subunit g/ATP20 OS=Phaffia rhodozyma OX=5421 PE=4 SV=1	0.297	-0.166	0.81	0.144	0.315	0.006	0.460728	0.0531046	0.665019	0.624053	1	0.0180707	K02140	Metabolism	Energy metabolism	Oxidative phosphorylation [PATH:ko00190]
A0A0F7SUQ2	A0A0F7SUQ2|A0A0F7SUQ2_PHARH 1,4-benzoquinone reductase-like OS=Phaffia rhodozyma OX=5421 PE=4 SV=1	-0.239	-0.31	0.26	0.144	0.101	0.176	0.0456555	-0.262488	0.11968	1	1	1	K03809	Metabolism	Metabolism of cofactors and vitamins	Ubiquinone and other terpenoid-quinone biosynthesis [PATH:ko00130]
A0A0F7SQZ4	A0A0F7SQZ4|A0A0F7SQZ4_PHARH Glutathione reductase OS=Phaffia rhodozyma OX=5421 PE=3 SV=1	-0.191	0.135	0.023	0.145	0.355	0.638	0.0580484	0.272444	0.146892	1	1	1	K00383	Metabolism	Metabolism of other amino acids	Glutathione metabolism [PATH:ko00480]
A0A0F7SJI0	A0A0F7SJI0|A0A0F7SJI0_PHARH Vacuolar assembly/sorting protein VPS16 OS=Phaffia rhodozyma OX=5421 PE=4 SV=1	1.058	0.461	#N/A	0.146	0.359	#N/A	-0.134599	-0.967275	-1.03909	1	9.02411e-07	4.95828e-06	K20180	Cellular Processes	Transport and catabolism	Autophagy - yeast [PATH:ko04138]
A0A0F7SQM2	A0A0F7SQM2|A0A0F7SQM2_PHARH Serine/threonine-protein phosphatase OS=Phaffia rhodozyma OX=5421 PE=3 SV=1	0.541	0.265	0.134	0.148	0.363	0.567	-0.0037522	1.09851	-0.116788	1	4.55431e-07	1	K06269	Genetic Information Processing	Translation	mRNA surveillance pathway [PATH:ko03015]
A0A0F7SUG5	A0A0F7SUG5|A0A0F7SUG5_PHARH S-formylglutathione hydrolase OS=Phaffia rhodozyma OX=5421 PE=3 SV=1	-0.345	-0.329	0.163	0.148	0.194	0.462	-0.0569855	-0.594987	-0.0142203	1	0.0226415	1	K01070	Metabolism	Energy metabolism	Methane metabolism [PATH:ko00680]
A0A0F7SSD3	A0A0F7SSD3|A0A0F7SSD3_PHARH Glycosyltransferase, DXD sugar-binding motif OS=Phaffia rhodozyma OX=5421 PE=4 SV=1	-0.516	0.034	-0.189	0.149	0.619	0.688	0.0171152	-0.492979	-0.226411	1	0.167594	1	K11806	Brite Hierarchies	Protein families: genetic information processing	Ribosome biogenesis [BR:ko03009]
A0A0F7SHH5	A0A0F7SHH5|A0A0F7SHH5_PHARH 26S proteasome regulatory complex, subunit RPN5/PSMD12 OS=Phaffia rhodozyma OX=5421 PE=4 SV=1	-0.252	-0.086	0.17	0.149	0.471	0.41	-0.0068068	-0.273277	0.338275	1	1	1	K03035	Genetic Information Processing	Folding, sorting and degradation	Proteasome [PATH:ko03050]
A0A0F7SSX0	A0A0F7SSX0|A0A0F7SSX0_PHARH Cystathionine beta-lyases/cystathionine gamma-synthases OS=Phaffia rhodozyma OX=5421 PE=4 SV=1	0.745	0.612	0.404	0.15	0.159	0.384	0.0375224	0.410839	-0.0687422	1	0.552304	1	K01739	Metabolism	Energy metabolism	Sulfur metabolism [PATH:ko00920]
A0A0F7SML8	A0A0F7SML8|A0A0F7SML8_PHARH ATPase inhibitor, IATP, mitochondria OS=Phaffia rhodozyma OX=5421 PE=4 SV=1	0.618	0.291	1.037	0.15	0.362	0.02	0.0224475	-0.217143	-0.855155	1	1	0.0157517	K22255	Brite Hierarchies	Protein families: genetic information processing	Membrane trafficking [BR:ko04131]
A0A0F7SKC9	A0A0F7SKC9|A0A0F7SKC9_PHARH Uncharacterized conserved protein OS=Phaffia rhodozyma OX=5421 PE=4 SV=1	1.107	0.434	1.004	0.151	0.386	0.169	0.15294	-0.26	0.0767065	1	1	1	K13115	Brite Hierarchies	Protein families: genetic information processing	Spliceosome [BR:ko03041]
A0A0F7STJ1	A0A0F7STJ1|A0A0F7STJ1_PHARH Protein phosphatase OS=Phaffia rhodozyma OX=5421 PE=3 SV=1	-0.393	-0.483	0.336	0.151	0.086	0.228	0.122219	-1.98554	0.103228	1	4.96504e-24	1	K19704	Environmental Information Processing	Signal transduction	MAPK signaling pathway - yeast [PATH:ko04011]
A0A0F7SPN6	A0A0F7SPN6|A0A0F7SPN6_PHARH Pyruvate carboxylase OS=Phaffia rhodozyma OX=5421 PE=4 SV=1	-0.124	0.105	-0.083	0.151	0.381	0.664	-0.197977	-0.0910857	-0.436245	1	1	0.803169	K01958	Metabolism	Carbohydrate metabolism	Citrate cycle (TCA cycle) [PATH:ko00020]
A0A0F7SM95	A0A0F7SM95|A0A0F7SM95_PHARH Bar-domain-containing protein OS=Phaffia rhodozyma OX=5421 PE=4 SV=1	0.277	0.158	0.347	0.152	0.371	0.092	0.0875531	-0.00504714	0.634525	1	1	0.0261964	K20120	Brite Hierarchies	Protein families: genetic information processing	Membrane trafficking [BR:ko04131]
A0A0F7SVX7	A0A0F7SVX7|A0A0F7SVX7_PHARH von willebrand type a domain containing protein OS=Phaffia rhodozyma OX=5421 PE=4 SV=1	-0.233	0.206	-0.033	0.153	0.245	0.839	0.201736	0.655635	0.308317	1	0.0773596	1	K14297	Genetic Information Processing	Translation	RNA transport [PATH:ko03013]
A0A0F7SJN9	A0A0F7SJN9|A0A0F7SJN9_PHARH Glycoside hydrolase family 13 protein OS=Phaffia rhodozyma OX=5421 PE=4 SV=1	-0.22	-0.408	0.25	0.153	0.045	0.218	0.0337642	-1.17755	-0.0479773	1	9.89718e-08	1	K01196	Metabolism	Carbohydrate metabolism	Starch and sucrose metabolism [PATH:ko00500]
A0A0F7SHI1	A0A0F7SHI1|A0A0F7SHI1_PHARH Saccharopine dehydrogenase [NAD(+), L-lysine-forming] OS=Phaffia rhodozyma OX=5421 PE=3 SV=1	0.209	0.43	0.594	0.153	0.018	0.004	0.0110059	-0.0358539	0.197534	1	1	1	K00290	Metabolism	Amino acid metabolism	Lysine biosynthesis [PATH:ko00300]
A0A0F7SNR6	A0A0F7SNR6|A0A0F7SNR6_PHARH Golgi SNAP receptor complex member 1 OS=Phaffia rhodozyma OX=5421 PE=3 SV=1	-0.547	0.019	-0.13	0.154	0.634	0.763	-0.0547869	-0.662164	-0.0384529	1	0.0174367	1	K08495	Genetic Information Processing	Folding, sorting and degradation	SNARE interactions in vesicular transport [PATH:ko04130]
A0A0F7SWY1	A0A0F7SWY1|A0A0F7SWY1_PHARH Proteasome endopeptidase complex OS=Phaffia rhodozyma OX=5421 PE=3 SV=1	0.327	0.199	0.238	0.154	0.338	0.317	-0.185621	-0.493305	-0.3653	1	0.16317	1	K02725	Genetic Information Processing	Folding, sorting and degradation	Proteasome [PATH:ko03050]
A0A0F7SQT9	A0A0F7SQT9|A0A0F7SQT9_PHARH Eukaryotic translation initiation factor 5A OS=Phaffia rhodozyma OX=5421 PE=3 SV=1	0.176	-0.1	0.311	0.154	0.391	0.036	0.335732	0.423182	0.912826	1	0.208318	0.000332065	K03263	Brite Hierarchies	Protein families: genetic information processing	Translation factors [BR:ko03012]
A0A0F7SET8	A0A0F7SET8|A0A0F7SET8_PHARH Nuclear export receptor crm1 OS=Phaffia rhodozyma OX=5421 PE=4 SV=1	-0.162	-0.159	0.086	0.154	0.241	0.515	-0.106313	-0.447065	-0.620721	1	0.545054	0.107947	K14290	Genetic Information Processing	Translation	RNA transport [PATH:ko03013]
A0A0F7SK97	A0A0F7SK97|A0A0F7SK97_PHARH Glycosyltransferase AER61, uncharacterized OS=Phaffia rhodozyma OX=5421 PE=4 SV=1	-0.426	-0.062	0.103	0.155	0.566	0.572	-0.275526	-0.49153	-0.646739	1	0.315502	0.0813548	K20316	Brite Hierarchies	Protein families: genetic information processing	Membrane trafficking [BR:ko04131]
A0A0F7SJU1	A0A0F7SJU1|A0A0F7SJU1_PHARH 2-oxoglutarate dehydrogenase complex e1 component mitochondrial OS=Phaffia rhodozyma OX=5421 PE=4 SV=1	-0.154	-0.089	-0.157	0.155	0.418	0.417	-0.0767239	0.873464	0.256233	1	1	1	K00164	Metabolism	Carbohydrate metabolism	Citrate cycle (TCA cycle) [PATH:ko00020]
A0A0F7SID3	A0A0F7SID3|A0A0F7SID3_PHARH Predicted GTPase-activating protein OS=Phaffia rhodozyma OX=5421 PE=4 SV=1	-0.36	-0.313	-0.178	0.157	0.228	0.62	0.0612604	-0.0272799	-0.0863143	1	1	1	K12493	Cellular Processes	Transport and catabolism	Endocytosis [PATH:ko04144]
A0A0F7SY40	A0A0F7SY40|A0A0F7SY40_PHARH Peptidylprolyl isomerase OS=Phaffia rhodozyma OX=5421 PE=4 SV=1	0.197	-0.122	0.208	0.157	0.363	0.215	-0.126018	-0.778297	-0.81334	1	0.0377831	0.0475653	K09568	Brite Hierarchies	Protein families: genetic information processing	Chaperones and folding catalysts [BR:ko03110]
A0A0F7SMD9	A0A0F7SMD9|A0A0F7SMD9_PHARH Alpha-amylase OS=Phaffia rhodozyma OX=5421 PE=4 SV=1	-0.352	0.235	-0.093	0.159	0.301	0.762	-0.00396298	-1.21308	-0.497268	1	1.76532e-06	0.62229	K01176	Metabolism	Carbohydrate metabolism	Starch and sucrose metabolism [PATH:ko00500]
A0A0F7SQ09	A0A0F7SQ09|A0A0F7SQ09_PHARH Metal resistance protein ycf1 OS=Phaffia rhodozyma OX=5421 PE=4 SV=1	-0.515	0.167	-0.138	0.161	0.478	0.755	-0.280085	-0.136777	-1.18154	1	1	7.56218e-08	K05665	Environmental Information Processing	Membrane transport	ABC transporters [PATH:ko02010]
A0A0F7SPP3	A0A0F7SPP3|A0A0F7SPP3_PHARH Phospho-2-dehydro-3-deoxyheptonate aldolase OS=Phaffia rhodozyma OX=5421 PE=3 SV=1	0.411	0.55	0.276	0.161	0.077	0.339	0.0792629	0.737712	-0.0788189	1	0.0326598	1	K01626	Metabolism	Amino acid metabolism	Phenylalanine, tyrosine and tryptophan biosynthesis [PATH:ko00400]
A0A0F7SRQ6	A0A0F7SRQ6|A0A0F7SRQ6_PHARH Dihydroxyacetone kinase OS=Phaffia rhodozyma OX=5421 PE=4 SV=1	-0.207	0.179	0.013	0.161	0.279	0.654	-0.0581066	0.0550272	0.0432154	1	1	1	K00863	Metabolism	Carbohydrate metabolism	Fructose and mannose metabolism [PATH:ko00051]
A0A0F7SRA3	A0A0F7SRA3|A0A0F7SRA3_PHARH Uncharacterized conserved protein OS=Phaffia rhodozyma OX=5421 PE=4 SV=1	-0.245	0.361	0.132	0.162	0.074	0.462	-0.0598545	-0.235999	-0.13827	1	1	1	K20523	Brite Hierarchies	Protein families: genetic information processing	Membrane trafficking [BR:ko04131]
A0A0F7SPJ4	A0A0F7SPJ4|A0A0F7SPJ4_PHARH Dead-domain-containing protein OS=Phaffia rhodozyma OX=5421 PE=3 SV=1	-0.217	-0.168	0.064	0.164	0.31	0.565	0.103608	-0.394217	-0.414647	1	0.464422	0.624483	K12823	Genetic Information Processing	Transcription	Spliceosome [PATH:ko03040]
A0A0F7SET1	A0A0F7SET1|A0A0F7SET1_PHARH L-mandelate dehydrogenase OS=Phaffia rhodozyma OX=5421 PE=3 SV=1	-0.617	-0.797	-0.031	0.166	0.066	0.88	0.0175622	0.217342	0.178754	1	1	1	K00101	Metabolism	Carbohydrate metabolism	Pyruvate metabolism [PATH:ko00620]
A0A0F7STH4	A0A0F7STH4|A0A0F7STH4_PHARH Pre-mrna-processing-splicing factor OS=Phaffia rhodozyma OX=5421 PE=4 SV=1	-0.197	-0.298	-0.09	0.168	0.071	0.685	0.0364032	0.380817	-0.481935	1	0.564952	0.285818	K12856	Genetic Information Processing	Transcription	Spliceosome [PATH:ko03040]
A0A0F7SSQ7	A0A0F7SSQ7|A0A0F7SSQ7_PHARH Proteasome subunit beta OS=Phaffia rhodozyma OX=5421 PE=3 SV=1	-0.246	-0.104	-0.116	0.169	0.437	0.67	-0.201237	-0.33508	-0.394387	1	1	1	K02738	Genetic Information Processing	Folding, sorting and degradation	Proteasome [PATH:ko03050]
A0A0F7STQ1	A0A0F7STQ1|A0A0F7STQ1_PHARH 40S ribosomal protein S25 OS=Phaffia rhodozyma OX=5421 PE=3 SV=1	0.279	-0.371	0.083	0.17	0.072	0.532	0.443383	1.15757	0.818749	0.737993	1.80552e-10	0.00305518	K02975	Genetic Information Processing	Translation	Ribosome [PATH:ko03010]
A0A0F7SPH0	A0A0F7SPH0|A0A0F7SPH0_PHARH Atp-dependent rna helicase dbp5 OS=Phaffia rhodozyma OX=5421 PE=3 SV=1	-0.266	0.111	-0.075	0.17	0.475	0.761	-0.0092645	0.392066	-0.0654061	1	0.629451	1	K18655	Brite Hierarchies	Protein families: genetic information processing	Messenger RNA biogenesis [BR:ko03019]
A0A0F7SV77	A0A0F7SV77|A0A0F7SV77_PHARH Pentafunctional AROM polypeptide OS=Phaffia rhodozyma OX=5421 PE=3 SV=1	-0.219	-0.123	-0.305	0.17	0.418	0.197	-0.0633089	0.313353	-0.513197	1	0.980951	0.251747	K13830	Metabolism	Amino acid metabolism	Phenylalanine, tyrosine and tryptophan biosynthesis [PATH:ko00400]
A0A0F7SV99	A0A0F7SV99|A0A0F7SV99_PHARH Succinate dehydrogenase [ubiquinone] flavoprotein subunit, mitochondrial OS=Phaffia rhodozyma OX=5421 PE=3 SV=1	-0.152	-0.614	-0.346	0.17	0	0.035	-0.0871959	-0.264829	0.129389	1	1	1	K00234	Metabolism	Carbohydrate metabolism	Citrate cycle (TCA cycle) [PATH:ko00020]
A0A0F7SQT7	A0A0F7SQT7|A0A0F7SQT7_PHARH Glutamate-5-semialdehyde dehydrogenase OS=Phaffia rhodozyma OX=5421 PE=3 SV=1	0.454	-0.137	0.074	0.171	0.468	0.599	0.0395058	-0.413831	-0.0910719	1	0.782426	1	K00147	Metabolism	Amino acid metabolism	Arginine and proline metabolism [PATH:ko00330]
A0A0F7SRV1	A0A0F7SRV1|A0A0F7SRV1_PHARH Nucleoside diphosphate kinase OS=Phaffia rhodozyma OX=5421 PE=3 SV=1	0.16	0.154	0.266	0.171	0.274	0.095	0.150599	1.09005	1.1084	1	1.04986e-09	1.16443e-07	K00940	Metabolism	Nucleotide metabolism	Purine metabolism [PATH:ko00230]
A0A0F7SIC1	A0A0F7SIC1|A0A0F7SIC1_PHARH Ribosomal protein l22e OS=Phaffia rhodozyma OX=5421 PE=4 SV=1	0.382	0.227	0.357	0.172	0.328	0.18	-0.0316645	0.921793	1.05857	1	0.0124753	0.0168375	K02891	Genetic Information Processing	Translation	Ribosome [PATH:ko03010]
A0A0F7SSN9	A0A0F7SSN9|A0A0F7SSN9_PHARH Succinate dehydrogenase assembly factor 2, mitochondrial OS=Phaffia rhodozyma OX=5421 PE=3 SV=1	0.393	0.25	-0.102	0.173	0.321	0.769	0.3619	0.73853	0.652178	1	0.00965951	0.0683979	K18168	Brite Hierarchies	Protein families: genetic information processing	Mitochondrial biogenesis [BR:ko03029]
A0A0F7SIT2	A0A0F7SIT2|A0A0F7SIT2_PHARH Peptidyl-prolyl cis-trans isomerase OS=Phaffia rhodozyma OX=5421 PE=4 SV=1	-0.194	-0.247	0.308	0.173	0.135	0.099	-1.476	-1.71389	-1.0132	3.95115e-07	2.062e-09	0.0140741	K05864	Cellular Processes	Cell growth and death	Necroptosis [PATH:ko04217]
A0A0F7SW37	A0A0F7SW37|A0A0F7SW37_PHARH Gmp synthase OS=Phaffia rhodozyma OX=5421 PE=3 SV=1	-0.154	-0.13	-0.043	0.173	0.327	0.795	0.311089	0.838902	0.753938	1	8.48761e-05	0.0167666	K01951	Metabolism	Nucleotide metabolism	Purine metabolism [PATH:ko00230]
A0A0F7SL61	A0A0F7SL61|A0A0F7SL61_PHARH Calnexin OS=Phaffia rhodozyma OX=5421 PE=3 SV=1	-0.159	-0.225	0.14	0.175	0.153	0.369	-0.851975	-1.11411	-0.404383	0.00113597	1.65195e-08	0.725212	K08054	Genetic Information Processing	Folding, sorting and degradation	Protein processing in endoplasmic reticulum [PATH:ko04141]
A0A0F7SVT4	A0A0F7SVT4|A0A0F7SVT4_PHARH Mago nashi OS=Phaffia rhodozyma OX=5421 PE=4 SV=1	-0.33	-0.054	-0.051	0.176	0.552	0.812	-0.0133114	0.657133	-0.383551	1	0.0685724	1	K12877	Genetic Information Processing	Transcription	Spliceosome [PATH:ko03040]
A0A0F7SI55	A0A0F7SI55|A0A0F7SI55_PHARH Tfiid and saga subunit OS=Phaffia rhodozyma OX=5421 PE=4 SV=1	-0.583	-0.237	-0.575	0.177	0.42	0.283	0.020047	-0.634036	-0.393548	1	0.0131489	0.83322	K03130	Genetic Information Processing	Transcription	Basal transcription factors [PATH:ko03022]
A0A0F7SFA3	A0A0F7SFA3|A0A0F7SFA3_PHARH Glycoside hydrolase family 63 protein OS=Phaffia rhodozyma OX=5421 PE=4 SV=1	0.451	0.348	0.407	0.177	0.286	0.227	1.02726	0.692082	0.474897	1.15535e-07	0.00223907	0.337313	K01228	Metabolism	Glycan biosynthesis and metabolism	N-Glycan biosynthesis [PATH:ko00510]
A0A0F7SQC1	A0A0F7SQC1|A0A0F7SQC1_PHARH Quinonprotein alcohol dehydrogenase-like superfamily OS=Phaffia rhodozyma OX=5421 PE=4 SV=1	0.458	-0.088	0.726	0.18	0.538	0.069	-0.637522	-0.613769	-0.659101	0.0346309	0.0632517	0.0228874	K08852	Genetic Information Processing	Folding, sorting and degradation	Protein processing in endoplasmic reticulum [PATH:ko04141]
A0A0F7SYB5	A0A0F7SYB5|A0A0F7SYB5_PHARH Nop10p-domain-containing protein OS=Phaffia rhodozyma OX=5421 PE=4 SV=1	0.374	0.586	0.651	0.181	0.06	0.077	-0.00103261	-0.31389	0.121812	1	1	1	K11130	Genetic Information Processing	Translation	Ribosome biogenesis in eukaryotes [PATH:ko03008]
A0A0F7SHF3	A0A0F7SHF3|A0A0F7SHF3_PHARH Peptidyl-prolyl cis-trans isomerase OS=Phaffia rhodozyma OX=5421 PE=3 SV=1	-0.347	0.212	-0.142	0.181	0.375	0.717	0.0710514	-0.214706	-0.232167	1	1	1	K12733	Genetic Information Processing	Transcription	Spliceosome [PATH:ko03040]
A0A0F7SHW0	A0A0F7SHW0|A0A0F7SHW0_PHARH ATP-dependent RNA helicase DBP10 OS=Phaffia rhodozyma OX=5421 PE=3 SV=1	-0.873	-0.709	-1.017	0.182	0.218	0.202	0.497822	0.319771	0.695504	1	1	0.0485852	K14808	Brite Hierarchies	Protein families: genetic information processing	Ribosome biogenesis [BR:ko03009]
A0A0F7SRD7	A0A0F7SRD7|A0A0F7SRD7_PHARH Cell cycle-regulated histone H1-binding protein OS=Phaffia rhodozyma OX=5421 PE=4 SV=1	-0.488	-0.01	-0.253	0.182	0.612	0.625	-0.162645	-0.0431501	0.441073	1	1	1	K11372	Brite Hierarchies	Protein families: genetic information processing	Chromosome and associated proteins [BR:ko03036]
A0A0F7SP97	A0A0F7SP97|A0A0F7SP97_PHARH Ubiquinone biosynthesis protein COQ4, mitochondrial OS=Phaffia rhodozyma OX=5421 GN=COQ4 PE=3 SV=1	0.641	-0.239	0.616	0.183	0.437	0.346	0.0423977	-0.41427	-0.591431	1	0.764267	0.134405	K18586	Not included in Pathway or Brite	Unclassified: metabolism	Cofactor metabolism
A0A0F7SP27	A0A0F7SP27|A0A0F7SP27_PHARH Uncharacterized conserved protein OS=Phaffia rhodozyma OX=5421 PE=4 SV=1	-0.392	-0.193	-0.357	0.183	0.373	0.411	0.104794	-0.191908	-0.421421	1	1	0.960871	K14784	Brite Hierarchies	Protein families: genetic information processing	Ribosome biogenesis [BR:ko03009]
A0A0F7SVA5	A0A0F7SVA5|A0A0F7SVA5_PHARH Protein involved in inorganic phosphate transport OS=Phaffia rhodozyma OX=5421 PE=4 SV=1	-0.251	-0.152	0.217	0.184	0.372	0.346	-0.158483	0.216648	0.234134	1	1	1	-	#N/A	#N/A	#N/A
A0A0F7SQB4	A0A0F7SQB4|A0A0F7SQB4_PHARH Translation initiation factor 3, subunit h (EIF-3h) OS=Phaffia rhodozyma OX=5421 PE=4 SV=1	-0.166	0.023	0.015	0.184	0.608	0.647	0.184578	0.854158	0.275306	1	1.37877e-05	1	K03247	Genetic Information Processing	Translation	RNA transport [PATH:ko03013]
A0A0F7SIQ5	A0A0F7SIQ5|A0A0F7SIQ5_PHARH Ras-domain-containing protein OS=Phaffia rhodozyma OX=5421 PE=4 SV=1	-0.269	0.076	0.073	0.185	0.513	0.562	-0.242162	-0.301218	-0.511601	1	1	1	K07897	Cellular Processes	Transport and catabolism	Endocytosis [PATH:ko04144]
A0A0F7SRC5	A0A0F7SRC5|A0A0F7SRC5_PHARH Proteasome subunit beta OS=Phaffia rhodozyma OX=5421 PE=3 SV=1	-0.456	-0.136	-0.102	0.186	0.497	0.783	-0.274898	-0.274594	-0.515315	1	1	0.26247	K02737	Genetic Information Processing	Folding, sorting and degradation	Proteasome [PATH:ko03050]
A0A0F7SLV6	A0A0F7SLV6|A0A0F7SLV6_PHARH Pyruvate dehydrogenase E1 component subunit alpha OS=Phaffia rhodozyma OX=5421 PE=4 SV=1	-0.141	0.725	0.372	0.186	0	0.008	0.370039	1.70674	0.500976	1	6.07832e-24	0.289452	K00161	Metabolism	Carbohydrate metabolism	Glycolysis/Gluconeogenesis [PATH:ko00010]
A0A0F7SLB2	A0A0F7SLB2|A0A0F7SLB2_PHARH Adenylyl-sulfate kinase OS=Phaffia rhodozyma OX=5421 PE=3 SV=1	0.259	0.46	0.681	0.187	0.05	0.019	0.216051	0.47919	0.888044	1	1	0.0183704	K00860	Metabolism	Energy metabolism	Sulfur metabolism [PATH:ko00920]
A0A0F7SRS6	A0A0F7SRS6|A0A0F7SRS6_PHARH Transketolase OS=Phaffia rhodozyma OX=5421 PE=3 SV=1	-0.102	0.106	0.4	0.189	0.383	0.002	-0.297202	-0.598198	-0.256864	1	0.0375048	1	K00615	Metabolism	Carbohydrate metabolism	Pentose phosphate pathway [PATH:ko00030]
A0A0F7SJQ0	A0A0F7SJQ0|A0A0F7SJQ0_PHARH Dnaj protein OS=Phaffia rhodozyma OX=5421 PE=3 SV=1	0.488	-0.023	0.119	0.19	0.608	0.577	-0.627455	-1.18949	-0.770251	0.134676	1.44501e-06	0.0168375	K03686	Brite Hierarchies	Protein families: genetic information processing	Chaperones and folding catalysts [BR:ko03110]
A0A0F7SS55	A0A0F7SS55|A0A0F7SS55_PHARH WD40 repeat protein OS=Phaffia rhodozyma OX=5421 PE=4 SV=1	0.468	-0.201	0.528	0.191	0.418	0.149	0.251502	-0.0922616	0.186134	1	1	1	K14552	Genetic Information Processing	Translation	Ribosome biogenesis in eukaryotes [PATH:ko03008]
A0A0F7SUN0	A0A0F7SUN0|A0A0F7SUN0_PHARH Vacuolar H-ATPase V1 sector, subunit C OS=Phaffia rhodozyma OX=5421 PE=4 SV=1	-0.194	0.356	0.195	0.191	0.047	0.284	-0.014948	-0.126183	-0.145047	1	1	1	K02148	Metabolism	Energy metabolism	Oxidative phosphorylation [PATH:ko00190]
A0A0F7SUV5	A0A0F7SUV5|A0A0F7SUV5_PHARH TatD-related DNase OS=Phaffia rhodozyma OX=5421 PE=4 SV=1	-0.536	-0.057	0.279	0.194	0.585	0.479	0.200565	0.16739	-0.103049	1	1	1	K03424	Not included in Pathway or Brite	Unclassified: metabolism	Enzymes with EC numbers
A0A0F7SLK7	A0A0F7SLK7|A0A0F7SLK7_PHARH Dipeptidyl aminopeptidase OS=Phaffia rhodozyma OX=5421 PE=4 SV=1	-0.491	0.524	-0.08	0.194	0.133	0.82	-0.0861695	-0.265367	-0.628072	1	1	0.0398312	K01303	Brite Hierarchies	Protein families: metabolim	Peptidases [BR:ko01002]
A0A0D5MDI4	A0A0D5MDI4|A0A0D5MDI4_PHARH Superoxide dismutase OS=Phaffia rhodozyma OX=5421 GN=MnSOD PE=2 SV=1	-0.386	-0.119	-0.265	0.194	0.492	0.562	-0.0055532	1.23748	-0.0523296	1	2.82128e-05	1	K04564	Environmental Information Processing	Signal transduction	MAPK signaling pathway - fly [PATH:ko04013]
A0A0F7STI7	A0A0F7STI7|A0A0F7STI7_PHARH Vacuolar H-ATPase V1 sector, subunit E OS=Phaffia rhodozyma OX=5421 PE=3 SV=1	-0.15	-0.06	0.053	0.194	0.497	0.587	-0.0836421	-0.720062	-0.784673	1	0.00392232	0.00449341	K02150	Metabolism	Energy metabolism	Oxidative phosphorylation [PATH:ko00190]
A0A0F7STX6	A0A0F7STX6|A0A0F7STX6_PHARH Peripheral-type benzodiazepine receptor and related proteins OS=Phaffia rhodozyma OX=5421 PE=4 SV=1	-0.243	-0.118	-0.123	0.195	0.415	0.63	0.424869	-0.0372411	0.864279	1	1	0.000496566	K05770	Environmental Information Processing	Signaling molecules and interaction	Neuroactive ligand-receptor interaction [PATH:ko04080]
A0A0F7SGM6	A0A0F7SGM6|A0A0F7SGM6_PHARH Nuclear export receptor CSE1/CAS (Importin beta superfamily) OS=Phaffia rhodozyma OX=5421 PE=4 SV=1	-0.202	-0.146	-0.094	0.195	0.35	0.717	-0.0226597	0.338986	0.0856002	1	1	1	K18423	Brite Hierarchies	Protein families: genetic information processing	Chromosome and associated proteins [BR:ko03036]
A0A0F7SU87	A0A0F7SU87|A0A0F7SU87_PHARH Histone h1 5 OS=Phaffia rhodozyma OX=5421 PE=3 SV=1	0.437	0.202	0.174	0.196	0.432	0.519	0.078498	-0.929924	0.356012	1	1.40819e-05	1	K11275	Brite Hierarchies	Protein families: genetic information processing	Chromosome and associated proteins [BR:ko03036]
A0A0F7SQQ2	A0A0F7SQQ2|A0A0F7SQQ2_PHARH Cyanate hydratase OS=Phaffia rhodozyma OX=5421 GN=cyn1 PE=3 SV=1	-0.244	0.265	0.674	0.196	0.185	0.009	-0.0344555	-0.262727	1.92344	1	1	2.57883e-19	K01725	Metabolism	Energy metabolism	Nitrogen metabolism [PATH:ko00910]
A0A0F7SNX5	A0A0F7SNX5|A0A0F7SNX5_PHARH Quinone oxidoreductase OS=Phaffia rhodozyma OX=5421 PE=4 SV=1	-0.162	0.253	0.335	0.197	0.099	0.066	-0.0079859	0.260588	0.398364	1	1	0.781486	K00344	Not included in Pathway or Brite	Unclassified: metabolism	Enzymes with EC numbers
A0A0F7SN47	A0A0F7SN47|A0A0F7SN47_PHARH Fthfs-domain-containing protein OS=Phaffia rhodozyma OX=5421 PE=3 SV=1	-0.12	-0.22	-0.131	0.198	0.121	0.499	0.161056	0.24291	-0.351207	1	1	1	K00288	Metabolism	Metabolism of cofactors and vitamins	One carbon pool by folate [PATH:ko00670]
A0A0F7SGZ2	A0A0F7SGZ2|A0A0F7SGZ2_PHARH Uncharacterized protein OS=Phaffia rhodozyma OX=5421 PE=4 SV=1	-0.372	-0.439	-0.16	0.199	0.167	0.693	0.2166	-1.0371	0.139161	1	4.68383e-07	1	K12875	Genetic Information Processing	Transcription	Spliceosome [PATH:ko03040]
A0A0F7SH37	A0A0F7SH37|A0A0F7SH37_PHARH Dihydrolipoamide acetyltransferase OS=Phaffia rhodozyma OX=5421 PE=4 SV=1	-0.249	0.697	0.375	0.201	0.01	0.133	0.275081	0.706071	0.376891	1	0.0139849	1	K00627	Metabolism	Carbohydrate metabolism	Glycolysis/Gluconeogenesis [PATH:ko00010]
A0A0F7SM14	A0A0F7SM14|A0A0F7SM14_PHARH S-adenosyl-l-homocysteine hydrolase OS=Phaffia rhodozyma OX=5421 PE=4 SV=1	-0.101	-0.366	-0.132	0.201	0.007	0.504	-0.192165	0.913419	0.223162	1	1.06613e-05	1	K01251	Metabolism	Amino acid metabolism	Cysteine and methionine metabolism [PATH:ko00270]
A0A0F7SU80	A0A0F7SU80|A0A0F7SU80_PHARH Uncharacterized conserved protein OS=Phaffia rhodozyma OX=5421 PE=4 SV=1	0.734	#N/A	-0.495	0.202	#N/A	0.441	-0.806984	0.876869	0.00627869	0.0503624	0.000233643	1	K01309	Brite Hierarchies	Protein families: genetic information processing	Ubiquitin system [BR:ko04121]
A0A0F7SIQ6	A0A0F7SIQ6|A0A0F7SIQ6_PHARH Atp dependent helicase OS=Phaffia rhodozyma OX=5421 PE=4 SV=1	0.393	0.316	-0.067	0.202	0.227	0.806	-0.208869	-0.51872	-0.876537	1	0.0674078	0.00024224	K14326	Genetic Information Processing	Translation	RNA transport [PATH:ko03013]
A0A0F7SJ54	A0A0F7SJ54|A0A0F7SJ54_PHARH Fimbrin-like potential actin filament bundling protein OS=Phaffia rhodozyma OX=5421 PE=4 SV=1	-0.16	-0.12	-0.106	0.202	0.36	0.65	-0.0171555	-0.306415	-0.282916	1	0.933641	1	K17275	Brite Hierarchies	Protein families: signaling and cellular processes	Cytoskeleton proteins [BR:ko04812]
A0A0F7SFA0	A0A0F7SFA0|A0A0F7SFA0_PHARH Dynein light chain OS=Phaffia rhodozyma OX=5421 PE=3 SV=1	0.561	0.482	0.432	0.203	0.2	0.301	1.11472	1.1028	0.961331	2.05143e-07	5.43127e-06	0.000238832	K10418	Organismal Systems	Excretory system	Vasopressin-regulated water reabsorption [PATH:ko04962]
A0A0F7SKH7	A0A0F7SKH7|A0A0F7SKH7_PHARH SAM-dependent RNA methyltransferase, predicted OS=Phaffia rhodozyma OX=5421 PE=4 SV=1	0.489	0.315	0.353	0.203	0.327	0.345	0.33774	0.964305	0.649411	1	0.00166932	0.27042	K15566	Brite Hierarchies	Protein families: genetic information processing	Transfer RNA biogenesis [BR:ko03016]
A0A0F7SSB0	A0A0F7SSB0|A0A0F7SSB0_PHARH Translation machinery-associated protein 20 OS=Phaffia rhodozyma OX=5421 PE=3 SV=1	-0.287	0.366	0.628	0.203	0.139	0.074	0.223913	0.899344	1.32041	1	0.0165994	3.21416e-06	K07575	Not included in Pathway or Brite	Unclassified: genetic information processing	Translation
A0A0F7SNT6	A0A0F7SNT6|A0A0F7SNT6_PHARH Aspartate-semialdehyde dehydrogenase OS=Phaffia rhodozyma OX=5421 PE=4 SV=1	-0.159	0.345	-0.056	0.203	0.03	0.762	-0.100656	0.0676987	-0.512792	1	1	0.139907	K00133	Metabolism	Amino acid metabolism	Glycine, serine and threonine metabolism [PATH:ko00260]
A0A0F7SXF2	A0A0F7SXF2|A0A0F7SXF2_PHARH Glutamate 5-kinase OS=Phaffia rhodozyma OX=5421 PE=3 SV=1	-0.435	-0.128	-0.034	0.204	0.495	0.864	0.0526592	-0.092911	-0.322227	1	1	1	K00931	Metabolism	Amino acid metabolism	Arginine and proline metabolism [PATH:ko00330]
A0A0F7SIL0	A0A0F7SIL0|A0A0F7SIL0_PHARH Translationally-controlled tumor protein OS=Phaffia rhodozyma OX=5421 PE=3 SV=1	0.371	-0.308	0.018	0.204	0.247	0.652	0.268781	1.13951	1.21436	1	5.20704e-06	3.83527e-05	K14009	Genetic Information Processing	Folding, sorting and degradation	Protein processing in endoplasmic reticulum [PATH:ko04141]
A0A0F7SGT8	A0A0F7SGT8|A0A0F7SGT8_PHARH Porphobilinogen deaminase OS=Phaffia rhodozyma OX=5421 PE=4 SV=1	0.349	0.797	0.263	0.204	0.008	0.347	-0.27215	0.965556	-0.217489	1	3.39223e-05	1	K01749	Metabolism	Metabolism of cofactors and vitamins	Porphyrin and chlorophyll metabolism [PATH:ko00860]
A0A0F7SRT2	A0A0F7SRT2|A0A0F7SRT2_PHARH 60s ribosomal protein l34-b OS=Phaffia rhodozyma OX=5421 PE=3 SV=1	0.287	-0.005	-0.087	0.204	0.61	0.722	0.513596	0.922824	1.68207	0.16248	2.00174e-06	8.84196e-14	K02915	Genetic Information Processing	Translation	Ribosome [PATH:ko03010]
A0A0F7SYB0	A0A0F7SYB0|A0A0F7SYB0_PHARH 60s ribosomal protein l20 OS=Phaffia rhodozyma OX=5421 PE=3 SV=1	0.224	-0.207	-0.039	0.204	0.225	0.802	0.560315	0.782644	0.885227	0.0579659	8.46211e-05	0.000191686	K02882	Genetic Information Processing	Translation	Ribosome [PATH:ko03010]
A0A0F7SX13	A0A0F7SX13|A0A0F7SX13_PHARH Glycoside hydrolase family 15 protein OS=Phaffia rhodozyma OX=5421 PE=4 SV=1	0.679	0.464	0.753	0.205	0.266	0.149	0.0688797	-0.695247	0.322392	1	0.00303268	1	K22934	Metabolism	Carbohydrate metabolism	Starch and sucrose metabolism [PATH:ko00500]
A0A0F7SS98	A0A0F7SS98|A0A0F7SS98_PHARH Ubiquitin domain OS=Phaffia rhodozyma OX=5421 PE=4 SV=1	-0.253	-0.103	-0.225	0.205	0.465	0.461	-0.159807	-0.154236	0.0348246	1	1	1	K23388	Brite Hierarchies	Protein families: genetic information processing	DNA repair and recombination proteins [BR:ko03400]
A0A0F7SMD5	A0A0F7SMD5|A0A0F7SMD5_PHARH 60s ribosomal protein l31 OS=Phaffia rhodozyma OX=5421 PE=4 SV=1	0.173	-0.121	-0.094	0.205	0.355	0.639	0.590905	0.84844	1.15143	0.0414925	5.94868e-06	2.03369e-08	K02910	Genetic Information Processing	Translation	Ribosome [PATH:ko03010]
A0A0F7STI4	A0A0F7STI4|A0A0F7STI4_PHARH Predicted E3 ubiquitin ligase OS=Phaffia rhodozyma OX=5421 PE=4 SV=1	0.531	-0.338	-0.075	0.206	0.296	0.822	0.0214368	-1.19518	-1.07028	1	3.52541e-09	5.56258e-06	K22377	Brite Hierarchies	Protein families: genetic information processing	Ubiquitin system [BR:ko04121]
A0A0F7STR0	A0A0F7STR0|A0A0F7STR0_PHARH FOG: RRM domain OS=Phaffia rhodozyma OX=5421 PE=4 SV=1	0.204	-0.182	-0.077	0.207	0.268	0.737	0.299569	0.343096	0.203632	1	0.734722	1	K03258	Genetic Information Processing	Translation	RNA transport [PATH:ko03013]
A0A0F7SEJ1	A0A0F7SEJ1|A0A0F7SEJ1_PHARH Mitogen-activated protein kinase OS=Phaffia rhodozyma OX=5421 PE=3 SV=1	-0.192	-0.317	0.364	0.207	0.086	0.068	-0.0194475	-0.150991	0.707628	1	1	0.0106961	K04441	Environmental Information Processing	Signal transduction	Rap1 signaling pathway [PATH:ko04015]
A0A0F7SKZ0	A0A0F7SKZ0|A0A0F7SKZ0_PHARH Serine/threonine-protein phosphatase OS=Phaffia rhodozyma OX=5421 PE=3 SV=1	-0.215	0.063	0.083	0.208	0.544	0.553	-0.242679	-0.343047	-0.820997	1	1	0.00792228	K04382	Genetic Information Processing	Translation	mRNA surveillance pathway [PATH:ko03015]
A0A0F7SHM4	A0A0F7SHM4|A0A0F7SHM4_PHARH Protein required for fusion of vesicles in vesicular transport, alpha-SNAP OS=Phaffia rhodozyma OX=5421 PE=4 SV=1	-0.194	-0.163	0.089	0.209	0.326	0.541	-0.00311243	0.729062	-0.508528	1	0.00743035	0.457085	K15296	Cellular Processes	Transport and catabolism	Autophagy - yeast [PATH:ko04138]
A0A0F7SKN7	A0A0F7SKN7|A0A0F7SKN7_PHARH Uncharacterized protein OS=Phaffia rhodozyma OX=5421 PE=4 SV=1	-0.295	-0.821	0.168	0.21	0.048	0.455	0.0249244	-0.61059	0.355418	1	0.199506	1	K00074	Metabolism	Carbohydrate metabolism	Butanoate metabolism [PATH:ko00650]
A0A0F7SUH9	A0A0F7SUH9|A0A0F7SUH9_PHARH NADH:ubiquinone oxidoreductase, NDUFA9/39kDa subunit OS=Phaffia rhodozyma OX=5421 PE=4 SV=1	-0.412	-0.189	-0.325	0.212	0.44	0.518	-0.204122	-1.01743	-0.989897	1	0.00208177	0.0123628	K03953	Metabolism	Energy metabolism	Oxidative phosphorylation [PATH:ko00190]
A0A0F7SHF9	A0A0F7SHF9|A0A0F7SHF9_PHARH Ubiquitin and ubiquitin-like proteins OS=Phaffia rhodozyma OX=5421 PE=4 SV=1	-0.13	0.095	0.193	0.213	0.432	0.196	-0.159807	-0.154236	0.0348246	1	1	1	K08770	Organismal Systems	Endocrine system	PPAR signaling pathway [PATH:ko03320]
A0A0F7SPF2	A0A0F7SPF2|A0A0F7SPF2_PHARH Snare protein ykt6 OS=Phaffia rhodozyma OX=5421 PE=3 SV=1	-0.215	-0.112	-0.263	0.214	0.436	0.343	-0.0139844	0.0393954	0.199131	1	1	1	K08516	Genetic Information Processing	Folding, sorting and degradation	SNARE interactions in vesicular transport [PATH:ko04130]
A0A1L2FSI2	A0A1L2FSI2|A0A1L2FSI2_PHARH Acetyl-CoA acetyltransferase OS=Phaffia rhodozyma OX=5421 GN=ERG10 PE=3 SV=1	-0.133	0.371	0.192	0.214	0.018	0.253	0.0844123	1.16556	0.281711	1	1.05128e-07	1	K00626	Metabolism	Carbohydrate metabolism	Pyruvate metabolism [PATH:ko00620]
A0A0F7SNP5	A0A0F7SNP5|A0A0F7SNP5_PHARH Metal-dependent hydrolase, composite domain OS=Phaffia rhodozyma OX=5421 PE=4 SV=1	-0.439	-0.216	-0.245	0.215	0.408	0.618	-0.101756	0.162166	-1.0844	1	1	1.09269e-05	K01468	Metabolism	Amino acid metabolism	Histidine metabolism [PATH:ko00340]
A0A0F7SR71	A0A0F7SR71|A0A0F7SR71_PHARH Aldo-keto reductase family OS=Phaffia rhodozyma OX=5421 PE=4 SV=1	-0.355	0.156	-0.265	0.215	0.475	0.508	-0.0667056	-0.135633	-0.735593	1	1	0.0165122	K05275	Metabolism	Metabolism of cofactors and vitamins	Vitamin B6 metabolism [PATH:ko00750]
A0A0F7SVR2	A0A0F7SVR2|A0A0F7SVR2_PHARH Rna splicing factor prp9 OS=Phaffia rhodozyma OX=5421 PE=4 SV=1	-0.247	0.178	-0.045	0.215	0.372	0.818	-0.0110299	0.0917174	0.0200086	1	1	1	K12827	Genetic Information Processing	Transcription	Spliceosome [PATH:ko03040]
A0A0F7SNR9	A0A0F7SNR9|A0A0F7SNR9_PHARH Coatomer subunit beta OS=Phaffia rhodozyma OX=5421 PE=4 SV=1	-0.127	-0.064	-0.005	0.215	0.483	0.881	0.0268851	-0.463229	-0.49323	1	0.132601	0.202514	K17301	Brite Hierarchies	Protein families: genetic information processing	Membrane trafficking [BR:ko04131]
A0A0F7SJY3	A0A0F7SJY3|A0A0F7SJY3_PHARH Actin actin-like protein OS=Phaffia rhodozyma OX=5421 PE=3 SV=1	-0.196	-0.299	-0.092	0.216	0.102	0.709	-0.0743239	-1.5743	-0.704685	1	1.38425e-13	0.0177237	K17260	Cellular Processes	Transport and catabolism	Autophagy - yeast [PATH:ko04138]
A0A0F7SFL9	A0A0F7SFL9|A0A0F7SFL9_PHARH Succinate dehydrogenase [ubiquinone] iron-sulfur subunit, mitochondrial OS=Phaffia rhodozyma OX=5421 PE=3 SV=1	-0.158	-0.842	-0.564	0.216	0	0.004	-0.259441	0.29565	0.234254	1	1	1	K00235	Metabolism	Carbohydrate metabolism	Citrate cycle (TCA cycle) [PATH:ko00020]
A0A0F7SWJ9	A0A0F7SWJ9|A0A0F7SWJ9_PHARH Succinate--CoA ligase [ADP-forming] subunit beta, mitochondrial OS=Phaffia rhodozyma OX=5421 PE=3 SV=1	-0.116	0.381	0.31	0.216	0.005	0.028	0.13803	1.54937	0.861528	1	3.31544e-11	0.00844182	K01900	Metabolism	Carbohydrate metabolism	Citrate cycle (TCA cycle) [PATH:ko00020]
A0A0F7SLM3	A0A0F7SLM3|A0A0F7SLM3_PHARH Inositol hexakisphosphate and diphosphoinositol-pentakisphosphate kinase OS=Phaffia rhodozyma OX=5421 PE=3 SV=1	0.494	0.35	0.739	0.217	0.309	0.081	0.0738924	-0.12081	-0.118729	1	1	1	K13024	Environmental Information Processing	Signal transduction	Phosphatidylinositol signaling system [PATH:ko04070]
A0A0F7SUC2	A0A0F7SUC2|A0A0F7SUC2_PHARH Rio1-domain-containing protein OS=Phaffia rhodozyma OX=5421 PE=4 SV=1	-0.448	-0.255	-0.346	0.217	0.392	0.471	0.686436	0.774884	1.24259	0.889273	0.0906324	0.000130966	K07178	Genetic Information Processing	Translation	Ribosome biogenesis in eukaryotes [PATH:ko03008]
A0A0F7SKI7	A0A0F7SKI7|A0A0F7SKI7_PHARH Lipid phosphate phosphatase and related enzymes of the PAP2 family OS=Phaffia rhodozyma OX=5421 PE=4 SV=1	-0.322	-0.584	-0.62	0.217	0.088	0.095	-0.0619713	-2.43287	-1.05501	1	1.25497e-46	5.92195e-06	K18693	Metabolism	Lipid metabolism	Glycerolipid metabolism [PATH:ko00561]
A0A0F7SKY3	A0A0F7SKY3|A0A0F7SKY3_PHARH Isoleucine-trna ligase OS=Phaffia rhodozyma OX=5421 PE=4 SV=1	-0.118	-0.099	-0.002	0.22	0.39	0.887	0.0934835	-0.238044	-0.528106	1	1	0.200785	K01870	Genetic Information Processing	Translation	Aminoacyl-tRNA biosynthesis [PATH:ko00970]
A0A0F7SI00	A0A0F7SI00|A0A0F7SI00_PHARH Nicotinate-nucleotide pyrophosphorylase [carboxylating] OS=Phaffia rhodozyma OX=5421 PE=3 SV=1	0.438	0.223	0.233	0.225	0.425	0.487	-0.0667454	-0.468823	-0.56456	1	0.154657	0.205951	K00767	Metabolism	Metabolism of cofactors and vitamins	Nicotinate and nicotinamide metabolism [PATH:ko00760]
A0A0F7SIL4	A0A0F7SIL4|A0A0F7SIL4_PHARH Thymidylate synthase OS=Phaffia rhodozyma OX=5421 PE=3 SV=1	-0.343	-0.544	-0.276	0.226	0.082	0.502	-0.267563	-0.334422	0.540797	1	1	0.68715	K00560	Metabolism	Nucleotide metabolism	Pyrimidine metabolism [PATH:ko00240]
A0A0F7SQA9	A0A0F7SQA9|A0A0F7SQA9_PHARH RNA cytidine acetyltransferase OS=Phaffia rhodozyma OX=5421 GN=NAT10 PE=3 SV=1	0.329	0.002	0.005	0.226	0.642	0.66	0.495533	0.115151	0.393093	0.691862	1	1	K14521	Genetic Information Processing	Translation	Ribosome biogenesis in eukaryotes [PATH:ko03008]
A0A0F7ST92	A0A0F7ST92|A0A0F7ST92_PHARH Phosphoglycerate mutase family OS=Phaffia rhodozyma OX=5421 PE=4 SV=1	-0.166	0.514	0.792	0.226	0.015	0	0.0978034	0.0983101	0.345336	1	1	1	K21456	Metabolism	Amino acid metabolism	Cysteine and methionine metabolism [PATH:ko00270]
A0A0F7SJB0	A0A0F7SJB0|A0A0F7SJB0_PHARH Asparagine synthase (Glutamine-hydrolyzing) OS=Phaffia rhodozyma OX=5421 PE=4 SV=1	0.159	0.449	0.006	0.226	0.002	0.659	0.12705	1.6087	0.437434	1	1.441e-18	0.796232	K01953	Metabolism	Amino acid metabolism	Alanine, aspartate and glutamate metabolism [PATH:ko00250]
A0A0F7SPD6	A0A0F7SPD6|A0A0F7SPD6_PHARH Na /dicarboxylate, Na /tricarboxylate and phosphate transporters OS=Phaffia rhodozyma OX=5421 PE=4 SV=1	-0.29	-0.274	0.152	0.227	0.287	0.507	-0.272816	0.0861607	-1.40205	1	1	2.45273e-10	K14430	Brite Hierarchies	Protein families: signaling and cellular processes	Transporters [BR:ko02000]
A0A0F7SQ05	A0A0F7SQ05|A0A0F7SQ05_PHARH 40S ribosomal protein S21 OS=Phaffia rhodozyma OX=5421 PE=3 SV=1	0.201	-0.242	0.043	0.227	0.168	0.6	0.190752	-0.162456	0.172995	1	1	1	K02971	Genetic Information Processing	Translation	Ribosome [PATH:ko03010]
A0A0F7SRB8	A0A0F7SRB8|A0A0F7SRB8_PHARH Transcription regulator HTH, APSES-type DNA-binding domain OS=Phaffia rhodozyma OX=5421 PE=4 SV=1	0.456	-0.791	0.42	0.228	0.033	0.283	0.00396285	0.929177	0.403446	1	1.00468e-05	0.836415	K10750	Brite Hierarchies	Protein families: genetic information processing	Chromosome and associated proteins [BR:ko03036]
A0A0F7SSD5	A0A0F7SSD5|A0A0F7SSD5_PHARH Uncharacterized protein OS=Phaffia rhodozyma OX=5421 PE=4 SV=1	-0.204	-0.701	-0.046	0.228	0.002	0.802	0.29157	-0.926294	1.66344	1	0.000228919	8.30885e-11	K16642	Brite Hierarchies	Protein families: signaling and cellular processes	Glycosaminoglycan binding proteins [BR:ko00536]
A0A0F7SF69	A0A0F7SF69|A0A0F7SF69_PHARH DNA-dependent RNA polymerase I OS=Phaffia rhodozyma OX=5421 PE=4 SV=1	-0.41	-0.305	-0.195	0.229	0.331	0.688	0.319565	0.0876583	1.21953	1	1	7.04583e-05	K03004	Genetic Information Processing	Transcription	RNA polymerase [PATH:ko03020]
Q9C1U5	Q9C1U5|Q9C1U5_PHARH Glucose repressible protein 2 OS=Phaffia rhodozyma OX=5421 GN=grg2 PE=4 SV=1	-0.265	-0.771	0.203	0.23	0.024	0.377	-0.109202	-1.0589	0.353542	1	1.3797e-06	1	K07836	Environmental Information Processing	Signal transduction	Ras signaling pathway [PATH:ko04014]
A0A0F7SFZ3	A0A0F7SFZ3|A0A0F7SFZ3_PHARH Actin-related protein 2/3 complex subunit 4 OS=Phaffia rhodozyma OX=5421 PE=3 SV=1	-0.227	-0.029	-0.037	0.23	0.584	0.817	0.0390932	0.24273	0.0884914	1	1	1	K05755	Cellular Processes	Transport and catabolism	Endocytosis [PATH:ko04144]
A0A0F7SX49	A0A0F7SX49|A0A0F7SX49_PHARH Rho GDP-dissociation inhibitor OS=Phaffia rhodozyma OX=5421 PE=4 SV=1	0.325	0.938	0.222	0.232	0.002	0.404	0.107858	0.887629	-0.0698328	1	5.53936e-05	1	K12462	Organismal Systems	Excretory system	Vasopressin-regulated water reabsorption [PATH:ko04962]
A0A0F7SGQ9	A0A0F7SGQ9|A0A0F7SGQ9_PHARH Glycosyltransferase family 39 protein OS=Phaffia rhodozyma OX=5421 PE=4 SV=1	-0.3	0.34	0.171	0.232	0.219	0.488	0.0291798	0.200776	-0.448326	1	1	0.562056	K00728	Metabolism	Glycan biosynthesis and metabolism	Mannose type O-glycan biosynthesis [PATH:ko00515]
A0A0F7SHA0	A0A0F7SHA0|A0A0F7SHA0_PHARH Uncharacterized protein OS=Phaffia rhodozyma OX=5421 PE=4 SV=1	-0.405	0.61	-0.251	0.234	0.072	0.622	0.196677	0.511679	0.0249633	1	0.297838	1	K06296	Brite Hierarchies	Protein families: signaling and cellular processes	Transporters [BR:ko02000]
A0A0F7SVU0	A0A0F7SVU0|A0A0F7SVU0_PHARH Arginine biosynthesis bifunctional protein ArgJ, mitochondrial OS=Phaffia rhodozyma OX=5421 PE=3 SV=1	0.353	0.09	0.356	0.234	0.558	0.241	0.136929	-0.610456	-0.342723	1	0.0343257	1	K00620	Metabolism	Amino acid metabolism	Arginine biosynthesis [PATH:ko00220]
A0A0F7SP68	A0A0F7SP68|A0A0F7SP68_PHARH Ubiquitinyl hydrolase 1 OS=Phaffia rhodozyma OX=5421 PE=3 SV=1	0.277	0.327	0.367	0.235	0.144	0.135	-0.084818	-0.593096	-0.639264	1	0.0158889	0.0357447	K11836	Brite Hierarchies	Protein families: metabolim	Peptidases [BR:ko01002]
A0A0F7SUY4	A0A0F7SUY4|A0A0F7SUY4_PHARH Malate dehydrogenase OS=Phaffia rhodozyma OX=5421 PE=3 SV=1	-0.126	0.004	0.167	0.235	0.637	0.287	0.268983	-1.15676	0.193578	1	0.000384436	1	K00026	Metabolism	Carbohydrate metabolism	Citrate cycle (TCA cycle) [PATH:ko00020]
A0A0F7SKN6	A0A0F7SKN6|A0A0F7SKN6_PHARH 26S proteasome regulatory complex, subunit RPN10/PSMD4 OS=Phaffia rhodozyma OX=5421 PE=4 SV=1	-0.257	0.131	0.107	0.236	0.446	0.542	-0.151409	0.285926	-0.362056	1	1	0.947515	K03029	Genetic Information Processing	Folding, sorting and degradation	Proteasome [PATH:ko03050]
A0A0F7SH48	A0A0F7SH48|A0A0F7SH48_PHARH Uncharacterized protein OS=Phaffia rhodozyma OX=5421 PE=4 SV=1	-0.188	-0.45	0.527	0.236	0.05	0.046	-0.201458	0.502887	0.0194779	1	0.376866	1	K06580	Brite Hierarchies	Protein families: signaling and cellular processes	Transporters [BR:ko02000]
A0A0F7SN88	A0A0F7SN88|A0A0F7SN88_PHARH 40s ribosomal protein s28 OS=Phaffia rhodozyma OX=5421 PE=3 SV=1	0.173	-0.381	0.004	0.236	0.034	0.661	-0.0402494	-0.847214	0.198955	1	0.0122149	1	K02979	Genetic Information Processing	Translation	Ribosome [PATH:ko03010]
A0A0F7SKU2	A0A0F7SKU2|A0A0F7SKU2_PHARH Vigilin OS=Phaffia rhodozyma OX=5421 PE=4 SV=1	-0.115	-0.189	0.003	0.236	0.181	0.661	-0.188216	-0.090171	-0.869959	1	1	0.00100683	K18756	Brite Hierarchies	Protein families: genetic information processing	Messenger RNA biogenesis [BR:ko03019]
A0A0F7SGG0	A0A0F7SGG0|A0A0F7SGG0_PHARH Uncharacterized protein OS=Phaffia rhodozyma OX=5421 PE=4 SV=1	-0.248	-0.117	0.002	0.237	0.459	0.662	0.16362	-0.243112	0.251419	1	1	1	K12829	Genetic Information Processing	Transcription	Spliceosome [PATH:ko03040]
A0A0F7SSB1	A0A0F7SSB1|A0A0F7SSB1_PHARH Proteasome subunit alpha type OS=Phaffia rhodozyma OX=5421 PE=3 SV=1	-0.221	-0.021	-0.027	0.237	0.591	0.861	-0.0497185	-0.368611	0.299259	1	0.953716	1	K02731	Genetic Information Processing	Folding, sorting and degradation	Proteasome [PATH:ko03050]
A0A0F7SN54	A0A0F7SN54|A0A0F7SN54_PHARH Cytochrome b-c1 complex subunit Rieske, mitochondrial OS=Phaffia rhodozyma OX=5421 PE=4 SV=1	0.175	-0.301	0.092	0.237	0.074	0.517	-0.0459059	1.36239	0.926413	1	0.798344	0.209042	K00411	Metabolism	Energy metabolism	Oxidative phosphorylation [PATH:ko00190]
A0A0F7SSZ6	A0A0F7SSZ6|A0A0F7SSZ6_PHARH Phosphatidylethanolamine binding protein OS=Phaffia rhodozyma OX=5421 PE=4 SV=1	0.434	-0.051	0.285	0.239	0.585	0.393	-0.0604232	-0.633401	-0.438057	1	0.00317629	0.470244	K17439	Brite Hierarchies	Protein families: genetic information processing	Ribosome [BR:ko03011]
A0A0F7SMH3	A0A0F7SMH3|A0A0F7SMH3_PHARH Alcohol dehydrogenase OS=Phaffia rhodozyma OX=5421 PE=4 SV=1	-0.15	0.201	0.759	0.239	0.216	0	0.27197	0.0220819	1.05839	1	1	2.92081e-06	K18097	Metabolism	Lipid metabolism	Glycerolipid metabolism [PATH:ko00561]
A0A0F7SRA5	A0A0F7SRA5|A0A0F7SRA5_PHARH Iron-sulfur cluster assembly protein OS=Phaffia rhodozyma OX=5421 PE=3 SV=1	0.353	0.443	-0.081	0.24	0.14	0.795	0.136892	1.36807	0.850359	1	4.93492e-12	0.00218157	K22068	Brite Hierarchies	Protein families: genetic information processing	Mitochondrial biogenesis [BR:ko03029]
A0A0F7ST07	A0A0F7ST07|A0A0F7ST07_PHARH Adenylyl cyclase-associated protein OS=Phaffia rhodozyma OX=5421 PE=3 SV=1	-0.2	-0.231	-0.183	0.24	0.244	0.518	0.0760483	-0.506312	-0.526561	1	0.150057	0.230534	K17261	Brite Hierarchies	Protein families: genetic information processing	Membrane trafficking [BR:ko04131]
A0A0F7SMU5	A0A0F7SMU5|A0A0F7SMU5_PHARH Predicted translation factor, contains W2 domain OS=Phaffia rhodozyma OX=5421 PE=4 SV=1	-0.165	-0.081	-0.095	0.24	0.467	0.702	0.0304971	0.0346443	0.246311	1	1	1	K03260	Genetic Information Processing	Translation	RNA transport [PATH:ko03013]
A0A0F7SJ19	A0A0F7SJ19|A0A0F7SJ19_PHARH Gtp binding protein OS=Phaffia rhodozyma OX=5421 PE=3 SV=1	0.567	0.051	-0.136	0.241	0.61	0.781	-0.0323341	0.609754	0.176962	1	0.0220085	1	K16945	Brite Hierarchies	Protein families: signaling and cellular processes	Cytoskeleton proteins [BR:ko04812]
A0A0F7SSL1	A0A0F7SSL1|A0A0F7SSL1_PHARH 3-hydroxyanthranilate 3,4-dioxygenase OS=Phaffia rhodozyma OX=5421 GN=BNA1 PE=3 SV=1	-0.277	0.234	-0.102	0.241	0.315	0.737	-0.219771	-0.135577	-0.188993	1	1	1	K00452	Metabolism	Amino acid metabolism	Tryptophan metabolism [PATH:ko00380]
A0A0F7SHZ0	A0A0F7SHZ0|A0A0F7SHZ0_PHARH Nucleoporin protein Ndc1-Nup OS=Phaffia rhodozyma OX=5421 PE=4 SV=1	0.557	0.598	0.107	0.242	0.14	0.603	-0.0547027	1.5706	0.200558	1	3.46896e-13	1	K14315	Genetic Information Processing	Translation	RNA transport [PATH:ko03013]
A0A0F7SUG1	A0A0F7SUG1|A0A0F7SUG1_PHARH Translocase of outer mitochondrial membrane complex, subunit TOM22 OS=Phaffia rhodozyma OX=5421 PE=4 SV=1	0.538	0.843	0.855	0.243	0.049	0.062	0.1887	1.1377	0.947703	1	1.56809e-07	0.000264441	K17769	Brite Hierarchies	Protein families: genetic information processing	Mitochondrial biogenesis [BR:ko03029]
A0A0F7SPX9	A0A0F7SPX9|A0A0F7SPX9_PHARH Arp2/3 complex 34 kDa subunit OS=Phaffia rhodozyma OX=5421 PE=3 SV=1	-0.157	-0.184	0	0.243	0.275	0.663	0.0705026	-0.505665	-0.387085	1	0.206129	0.931438	K05758	Cellular Processes	Transport and catabolism	Endocytosis [PATH:ko04144]
A0A0F7ST59	A0A0F7ST59|A0A0F7ST59_PHARH Mechanosensitive ion channel protein OS=Phaffia rhodozyma OX=5421 PE=3 SV=1	-0.29	-0.008	0.002	0.244	0.61	0.663	-0.261379	1.17761	-0.62181	1	6.31228e-10	0.17773	K22048	Brite Hierarchies	Protein families: signaling and cellular processes	Transporters [BR:ko02000]
A0A0F7SY71	A0A0F7SY71|A0A0F7SY71_PHARH 60s ribosomal protein l28 OS=Phaffia rhodozyma OX=5421 PE=3 SV=1	0.142	-0.054	-0.052	0.244	0.492	0.768	0.297048	0.648206	0.773108	1	0.00786496	0.0177202	K02900	Genetic Information Processing	Translation	Ribosome [PATH:ko03010]
A0A0F7SGL3	A0A0F7SGL3|A0A0F7SGL3_PHARH Translational regulator gcn20-like abc transporter OS=Phaffia rhodozyma OX=5421 PE=4 SV=1	-0.489	-0.28	0.287	0.246	0.357	0.413	0.0644336	0.35517	0.517735	1	0.926452	0.258565	K06158	Brite Hierarchies	Protein families: genetic information processing	Translation factors [BR:ko03012]
A0A0F7SM71	A0A0F7SM71|A0A0F7SM71_PHARH Glutaredoxin-related protein OS=Phaffia rhodozyma OX=5421 PE=4 SV=1	-0.23	0.144	0.131	0.246	0.416	0.508	0.109982	0.0828819	0.555413	1	1	0.167302	K07390	Brite Hierarchies	Protein families: genetic information processing	Chaperones and folding catalysts [BR:ko03110]
A0A0F7SVB2	A0A0F7SVB2|A0A0F7SVB2_PHARH Very-long-chain 3-oxoacyl-CoA reductase OS=Phaffia rhodozyma OX=5421 PE=3 SV=1	-0.209	0.3	0.056	0.246	0.156	0.601	-0.0698834	-0.102524	-0.73582	1	1	0.0192498	K10251	Metabolism	Lipid metabolism	Fatty acid elongation [PATH:ko00062]
A0A0F7SE70	A0A0F7SE70|A0A0F7SE70_PHARH MAM33, mitochondrial matrix glycoprotein OS=Phaffia rhodozyma OX=5421 PE=4 SV=1	-0.162	-0.025	1.043	0.246	0.578	0.002	-0.175412	0.194504	-0.705737	1	1	0.0196228	K15414	Brite Hierarchies	Protein families: signaling and cellular processes	Glycosaminoglycan binding proteins [BR:ko00536]
A0A0F7SKG2	A0A0F7SKG2|A0A0F7SKG2_PHARH Aspartate aminotransferase OS=Phaffia rhodozyma OX=5421 PE=4 SV=1	-0.113	0.142	0.103	0.246	0.296	0.463	0.00883317	0.503391	0.435322	1	0.117673	0.572764	K14454	Metabolism	Energy metabolism	Carbon fixation in photosynthetic [PATH:ko00710]
A0A0F7SMM4	A0A0F7SMM4|A0A0F7SMM4_PHARH Thioredoxin binding protein TBP-2/VDUP1 OS=Phaffia rhodozyma OX=5421 PE=4 SV=1	-0.456	0.743	0.478	0.247	0.059	0.314	0.590908	1.97786	1.14151	0.124117	9.48309e-21	2.38518e-07	K20062	Brite Hierarchies	Protein families: genetic information processing	Membrane trafficking [BR:ko04131]
Q9C1U7	Q9C1U7|Q9C1U7_PHARH 60s ribosomal protein l13a OS=Phaffia rhodozyma OX=5421 GN=rpL13A PE=2 SV=1	0.145	-0.199	-0.039	0.247	0.168	0.807	0.355574	0.863958	0.692528	1	7.09031e-05	0.0534715	K02872	Genetic Information Processing	Translation	Ribosome [PATH:ko03010]
A0A0F7SID6	A0A0F7SID6|A0A0F7SID6_PHARH Isocitrate dehydrogenase OS=Phaffia rhodozyma OX=5421 PE=4 SV=1	-0.142	0.141	0.165	0.247	0.354	0.343	-0.0846625	0.726606	0.371315	1	0.00395054	1	K00031	Metabolism	Carbohydrate metabolism	Citrate cycle (TCA cycle) [PATH:ko00020]
A0A0F7SM04	A0A0F7SM04|A0A0F7SM04_PHARH Eukaryotic translation initiation factor 3 subunit C OS=Phaffia rhodozyma OX=5421 GN=NIP1 PE=3 SV=1	-0.126	-0.066	-0.12	0.247	0.469	0.561	0.309755	0.367233	0.329729	1	0.446049	1	K03252	Genetic Information Processing	Translation	RNA transport [PATH:ko03013]
A0A0F7SNE7	A0A0F7SNE7|A0A0F7SNE7_PHARH CTP synthase OS=Phaffia rhodozyma OX=5421 PE=3 SV=1	-0.267	-0.069	0.151	0.248	0.545	0.502	0.157676	0.861913	1.41052	1	0.0204467	2.12443e-06	K01937	Metabolism	Nucleotide metabolism	Pyrimidine metabolism [PATH:ko00240]
A0A0F7SG67	A0A0F7SG67|A0A0F7SG67_PHARH Centromere microtubule binding protein cbf5 OS=Phaffia rhodozyma OX=5421 PE=4 SV=1	0.287	0.353	0.521	0.25	0.149	0.043	0.28691	-0.34891	0.586924	1	0.956509	0.0685798	K11131	Genetic Information Processing	Translation	Ribosome biogenesis in eukaryotes [PATH:ko03008]
A0A0F7SI60	A0A0F7SI60|A0A0F7SI60_PHARH Uncharacterized protein OS=Phaffia rhodozyma OX=5421 PE=4 SV=1	-0.189	-0.245	0.081	0.25	0.221	0.552	0.169253	0.063335	-0.424203	1	1	0.38904	K23591	Human Diseases	Infectious desease: parasitic	Chagas desease [PATH:ko05142]
A0A0F7SK17	A0A0F7SK17|A0A0F7SK17_PHARH D-lactate dehydrogenase oxidoreductase protein OS=Phaffia rhodozyma OX=5421 PE=4 SV=1	-0.116	-0.538	0.572	0.25	0.002	0.002	0.0143745	-1.29827	1.34907	1	1.11265e-12	1.5545e-08	K00102	Metabolism	Carbohydrate metabolism	Pyruvate metabolism [PATH:ko00620]
A0A0F7SQ08	A0A0F7SQ08|A0A0F7SQ08_PHARH Aaa-domain-containing protein OS=Phaffia rhodozyma OX=5421 PE=3 SV=1	-0.437	0.023	0.044	0.251	0.632	0.648	0.147236	1.01585	-0.00777117	1	4.15028e-07	1	K22530	Not included in Pathway or Brite	Unclassified: metabolism	Enzymes with EC numbers
A0A0F7SXF3	A0A0F7SXF3|A0A0F7SXF3_PHARH Uncharacterized protein OS=Phaffia rhodozyma OX=5421 PE=4 SV=1	-0.302	0.017	-0.103	0.252	0.634	0.763	0.232889	-0.28693	-0.0626559	1	1	1	K23292	Brite Hierarchies	Protein families: genetic information processing	Membrane trafficking [BR:ko04131]
A0A0F7SHP2	A0A0F7SHP2|A0A0F7SHP2_PHARH Thioredoxin h OS=Phaffia rhodozyma OX=5421 PE=4 SV=1	-0.286	0.146	-0.172	0.252	0.458	0.64	-0.147801	-0.25328	-0.257671	1	1	1	K03671	Organismal Systems	Immune system	NOD-like receptor signaling pathway [PATH:ko04621]
A0A0F7ST62	A0A0F7ST62|A0A0F7ST62_PHARH SGNH hydrolase-type esterase domain OS=Phaffia rhodozyma OX=5421 PE=4 SV=1	-0.405	0.045	0.038	0.253	0.607	0.648	-0.0741075	0.57016	1.35826	1	0.060525	1.53397e-09	K14622	Organismal Systems	Digestive system	Vitamin digestion and absorption [PATH:ko04977]
A0A0F7SGE2	A0A0F7SGE2|A0A0F7SGE2_PHARH NADP/FAD dependent oxidoreductase OS=Phaffia rhodozyma OX=5421 PE=4 SV=1	-0.212	-0.488	-0.179	0.253	0.046	0.577	0.204346	0.433391	0.501406	1	1	0.855688	K00380	Metabolism	Energy metabolism	Sulfur metabolism [PATH:ko00920]
A0A0F7SYP6	A0A0F7SYP6|A0A0F7SYP6_PHARH V-type proton ATPase subunit OS=Phaffia rhodozyma OX=5421 PE=3 SV=1	-0.17	0.22	0.209	0.253	0.229	0.323	-0.103397	0.0945912	-0.142105	1	1	1	K02146	Metabolism	Energy metabolism	Oxidative phosphorylation [PATH:ko00190]
A0A0F7SEG5	A0A0F7SEG5|A0A0F7SEG5_PHARH Cytoskeleton assembly control protein OS=Phaffia rhodozyma OX=5421 PE=4 SV=1	-0.141	-0.03	0.106	0.253	0.574	0.47	-0.045926	-0.859395	-0.187633	1	5.74342e-06	1	K20040	Brite Hierarchies	Protein families: genetic information processing	Membrane trafficking [BR:ko04131]
A0A0F7STC8	A0A0F7STC8|A0A0F7STC8_PHARH Aspartic peptidase a1 OS=Phaffia rhodozyma OX=5421 PE=3 SV=1	-0.133	0.066	0.136	0.253	0.526	0.393	-0.278785	0.0672265	-0.19246	1	1	1	K01381	Cellular Processes	Transport and catabolism	Autophagy - yeast [PATH:ko04138]
A0A0F7STH8	A0A0F7STH8|A0A0F7STH8_PHARH 4-aminobutyrate aminotransferase OS=Phaffia rhodozyma OX=5421 PE=3 SV=1	-0.237	-0.313	0.356	0.254	0.169	0.186	0.104592	-0.659628	1.10241	1	0.0422353	2.63596e-06	K13524	Metabolism	Carbohydrate metabolism	Propanoate metabolism [PATH:ko00640]
A0A0F7SX80	A0A0F7SX80|A0A0F7SX80_PHARH Serine threonine-protein kinase OS=Phaffia rhodozyma OX=5421 PE=4 SV=1	-0.214	-0.465	0.002	0.254	0.04	0.663	0.0286794	-1.53331	-0.684545	1	6.5279e-14	0.00854029	K23785	Brite Hierarchies	Protein families: metabolim	Protein kinases [BR:ko01001]
A0A0F7SIK5	A0A0F7SIK5|A0A0F7SIK5_PHARH Phosphomethylpyrimidine kinase OS=Phaffia rhodozyma OX=5421 PE=4 SV=1	-0.189	0.067	-0.363	0.254	0.549	0.153	0.218522	0.487025	-0.436025	1	0.080733	0.580563	K00877	Metabolism	Metabolism of cofactors and vitamins	Thiamine metabolism [PATH:ko00730]
A0A0F7SES1	A0A0F7SES1|A0A0F7SES1_PHARH 60s ribosomal protein l23 OS=Phaffia rhodozyma OX=5421 PE=3 SV=1	0.159	-0.108	-0.015	0.254	0.383	0.862	0.297929	0.878316	0.662253	1	0.000726962	0.166378	K02894	Genetic Information Processing	Translation	Ribosome [PATH:ko03010]
A0A0F7SYJ8	A0A0F7SYJ8|A0A0F7SYJ8_PHARH Trehalose-6-phosphate synthase component TPS1 and related subunits OS=Phaffia rhodozyma OX=5421 PE=4 SV=1	-0.149	0.057	0.02	0.254	0.55	0.646	-0.0542657	-0.956064	-0.81737	1	2.14533e-05	0.00284568	K22337	Metabolism	Carbohydrate metabolism	Starch and sucrose metabolism [PATH:ko00500]
A0A0F7SIW8	A0A0F7SIW8|A0A0F7SIW8_PHARH Nad-aldehyde dehydrogenase OS=Phaffia rhodozyma OX=5421 PE=3 SV=1	-0.344	-0.241	0.011	0.255	0.333	0.66	0.0889767	0.570152	0.787079	1	0.210858	0.0258649	K00128	Metabolism	Carbohydrate metabolism	Glycolysis/Gluconeogenesis [PATH:ko00010]
A0A0F7STE9	A0A0F7STE9|A0A0F7STE9_PHARH T-complex protein beta subunit (Tcp-1-beta) OS=Phaffia rhodozyma OX=5421 PE=3 SV=1	-0.154	-0.038	-0.066	0.255	0.566	0.762	0.084207	0.366808	-0.0889731	1	0.718624	1	K09494	Brite Hierarchies	Protein families: genetic information processing	Chaperones and folding catalysts [BR:ko03110]
A0A0F7SL58	A0A0F7SL58|A0A0F7SL58_PHARH Puromycin-sensitive aminopeptidase and related aminopeptidases OS=Phaffia rhodozyma OX=5421 PE=4 SV=1	-0.12	0.318	-0.157	0.255	0.03	0.453	-0.05738	-0.0757662	-0.705137	1	1	0.00985649	K13721	Brite Hierarchies	Protein families: metabolim	Peptidases [BR:ko01002]
A0A0F7SUR0	A0A0F7SUR0|A0A0F7SUR0_PHARH 3-hydroxyisobutyryl-CoA hydrolase, mitochondrial OS=Phaffia rhodozyma OX=5421 PE=3 SV=1	0.208	-0.017	-0.004	0.257	0.6	0.88	0.00704422	0.246745	-0.221347	1	1	1	K05605	Metabolism	Carbohydrate metabolism	Propanoate metabolism [PATH:ko00640]
A0A0F7ST61	A0A0F7ST61|A0A0F7ST61_PHARH Replication protein A subunit OS=Phaffia rhodozyma OX=5421 PE=3 SV=1	-0.246	-0.233	-0.254	0.258	0.285	0.453	-0.439977	0.0874874	-0.143797	1	1	1	K07466	Genetic Information Processing	Replication and repair	DNA replication [PATH:ko03030]
A0A0F7SP22	A0A0F7SP22|A0A0F7SP22_PHARH Pyridoxamine 5'-phosphate oxidase-like, FMN-binding domain OS=Phaffia rhodozyma OX=5421 PE=4 SV=1	-0.171	-0.512	0.017	0.258	0.026	0.647	0.252637	-1.05958	-0.457874	1	1.00378e-08	0.467825	K00275	Metabolism	Metabolism of cofactors and vitamins	Vitamin B6 metabolism [PATH:ko00750]
A0A0F7SQD3	A0A0F7SQD3|A0A0F7SQD3_PHARH Wd40 repeat-like protein OS=Phaffia rhodozyma OX=5421 PE=4 SV=1	-0.14	-0.087	-0.069	0.258	0.464	0.748	-0.222647	-0.755262	-0.776729	1	0.00022471	0.0014311	K14005	Genetic Information Processing	Folding, sorting and degradation	Protein processing in endoplasmic reticulum [PATH:ko04141]
A0A0F7SLB3	A0A0F7SLB3|A0A0F7SLB3_PHARH Predicted haloacid-halidohydrolase and related hydrolases OS=Phaffia rhodozyma OX=5421 PE=4 SV=1	0.504	0.565	0.57	0.259	0.15	0.15	-0.0565682	0.118283	0.151931	1	1	1	K17623	Brite Hierarchies	Protein families: metabolim	Protein phosphatases and associated proteins [BR:ko01009]
A0A0F7SF42	A0A0F7SF42|A0A0F7SF42_PHARH Mitochondrial ribosomal protein S25 OS=Phaffia rhodozyma OX=5421 PE=4 SV=1	0.421	0.09	0.249	0.259	0.577	0.456	0.042318	0.166815	0.404545	1	1	0.762355	K17402	Brite Hierarchies	Protein families: genetic information processing	Ribosome [BR:ko03011]
A0A0F7SN57	A0A0F7SN57|A0A0F7SN57_PHARH Diphosphomevalonate decarboxylase OS=Phaffia rhodozyma OX=5421 PE=3 SV=1	-0.168	0.187	-0.107	0.259	0.289	0.67	-0.184626	-1.06411	-1.32521	1	2.31768e-06	7.10856e-08	K01597	Metabolism	Metabolism of terpenoids and polyketides	Terpenoid backbone biosynthesis [PATH:ko00900]
A0A0F7SLP7	A0A0F7SLP7|A0A0F7SLP7_PHARH Protein-vacuolar targeting-related protein OS=Phaffia rhodozyma OX=5421 PE=4 SV=1	-0.157	0.131	0	0.259	0.398	0.662	-0.109332	-0.634839	-0.67136	1	0.0247724	0.0451424	K15620	Brite Hierarchies	Protein families: genetic information processing	Membrane trafficking [BR:ko04131]
A0A0F7SR46	A0A0F7SR46|A0A0F7SR46_PHARH Phospholipase A2-activating protein (Contains WD40 repeats) OS=Phaffia rhodozyma OX=5421 PE=4 SV=1	-0.156	0.112	-0.187	0.259	0.437	0.464	0.141668	-0.156836	-0.422311	1	1	0.578954	K14018	Genetic Information Processing	Folding, sorting and degradation	Protein processing in endoplasmic reticulum [PATH:ko04141]
A0A0F7SSY7	A0A0F7SSY7|A0A0F7SSY7_PHARH Coronin OS=Phaffia rhodozyma OX=5421 PE=3 SV=1	-0.147	0.165	0.197	0.259	0.329	0.311	0.200473	-0.466297	-0.35148	1	0.151024	1	K13886	Brite Hierarchies	Protein families: signaling and cellular processes	Cytoskeleton proteins [BR:ko04812]
A0A0F7SE87	A0A0F7SE87|A0A0F7SE87_PHARH Vacuolar proton pump subunit B OS=Phaffia rhodozyma OX=5421 PE=3 SV=1	-0.101	0.122	0.096	0.259	0.362	0.463	0.0291873	-0.326077	-0.327877	1	0.722746	1	K02147	Metabolism	Energy metabolism	Oxidative phosphorylation [PATH:ko00190]
A0A0F7SJ67	A0A0F7SJ67|A0A0F7SJ67_PHARH ADP-ribosylation factor GTPase activator OS=Phaffia rhodozyma OX=5421 PE=4 SV=1	-0.351	-0.079	0.122	0.26	0.555	0.567	-0.136721	-0.323173	-0.396988	1	1	1	K12492	Cellular Processes	Transport and catabolism	Endocytosis [PATH:ko04144]
A0A0F7SWF5	A0A0F7SWF5|A0A0F7SWF5_PHARH Riboflavin synthase alpha chain OS=Phaffia rhodozyma OX=5421 PE=4 SV=1	-0.184	-0.159	0.083	0.26	0.356	0.566	0.0905067	-0.122423	0.233068	1	1	1	K00793	Metabolism	Metabolism of cofactors and vitamins	Riboflavin metabolism [PATH:ko00740]
A0A0F7SQX9	A0A0F7SQX9|A0A0F7SQX9_PHARH Pp2c-domain-containing protein OS=Phaffia rhodozyma OX=5421 PE=3 SV=1	-0.167	-0.218	-0.115	0.26	0.237	0.649	0.164345	-0.21292	0.0105972	1	1	1	K14803	Brite Hierarchies	Protein families: metabolim	Protein phosphatases and associated proteins [BR:ko01009]
A0A0F7SFF5	A0A0F7SFF5|A0A0F7SFF5_PHARH Lysophospholipase OS=Phaffia rhodozyma OX=5421 PE=4 SV=1	-0.139	0.368	0.326	0.26	0.042	0.071	0.128923	0.14266	0.553536	1	1	0.104124	K06999	Not included in Pathway or Brite	Unclassified: metabolism	Others
A0A0F7SSR5	A0A0F7SSR5|A0A0F7SSR5_PHARH Tubulin beta chain OS=Phaffia rhodozyma OX=5421 PE=3 SV=1	-0.11	0.235	0.611	0.26	0.101	0	0.238632	0.308814	0.697483	1	1	0.00449341	K07375	Cellular Processes	Transport and catabolism	Phagosome [PATH:ko04145]
A0A0F7SNP8	A0A0F7SNP8|A0A0F7SNP8_PHARH Uncharacterized protein OS=Phaffia rhodozyma OX=5421 PE=4 SV=1	0.588	0.258	0.2	0.261	0.438	0.542	-0.431316	-0.246231	-0.0294164	1	1	1	K14480	Not included in Pathway or Brite	Unclassified: signaling and cellular processes	Signaling proteins
A0A0F7SU53	A0A0F7SU53|A0A0F7SU53_PHARH Uncharacterized protein OS=Phaffia rhodozyma OX=5421 PE=4 SV=1	-0.345	-0.431	-0.964	0.261	0.184	0.049	-0.252054	-0.330961	0.214427	1	1	1	K22002	Metabolism	Carbohydrate metabolism	C5-Branched dibasic acid metabolism [PATH:ko00660]
A0A0F7SWB5	A0A0F7SWB5|A0A0F7SWB5_PHARH Malic enzyme OS=Phaffia rhodozyma OX=5421 PE=3 SV=1	-0.101	-0.074	0.21	0.261	0.459	0.153	0.157538	0.0342776	0.932044	1	1	0.000634345	K00027	Metabolism	Carbohydrate metabolism	Pyruvate metabolism [PATH:ko00620]
A0A0F7SF86	A0A0F7SF86|A0A0F7SF86_PHARH 26S proteasome regulatory complex, subunit RPN8/PSMD7 OS=Phaffia rhodozyma OX=5421 PE=4 SV=1	-0.217	0.173	0.107	0.262	0.372	0.54	-0.0120853	-0.232314	0.349061	1	1	1	K03038	Genetic Information Processing	Folding, sorting and degradation	Proteasome [PATH:ko03050]
A0A0F7SN09	A0A0F7SN09|A0A0F7SN09_PHARH p-loop containing nucleoside triphosphate hydrolase protein OS=Phaffia rhodozyma OX=5421 PE=4 SV=1	-0.189	-0.115	0.005	0.262	0.424	0.661	0.0491502	0.283917	-0.428369	1	1	1	K06185	Brite Hierarchies	Protein families: genetic information processing	Ribosome biogenesis [BR:ko03009]
A0A0F7SVQ6	A0A0F7SVQ6|A0A0F7SVQ6_PHARH Rpb5 subunit of dna-directed rna polymerase OS=Phaffia rhodozyma OX=5421 PE=3 SV=1	0.281	0.027	0.226	0.263	0.619	0.391	-0.0543553	-0.35059	-0.240836	1	1	1	K03013	Genetic Information Processing	Transcription	RNA polymerase [PATH:ko03020]
A0A0F7SRZ4	A0A0F7SRZ4|A0A0F7SRZ4_PHARH Ngg1-interacting factor 3 protein NIF3L1 OS=Phaffia rhodozyma OX=5421 PE=4 SV=1	-0.317	0.24	-0.006	0.266	0.376	0.881	-0.0541087	0.0270879	0.0429483	1	1	1	K22391	Metabolism	Metabolism of cofactors and vitamins	Folate biosynthesis [PATH:ko00790]
A0A0F7SQH3	A0A0F7SQH3|A0A0F7SQH3_PHARH Delta 9 fatty acid desaturase OS=Phaffia rhodozyma OX=5421 PE=4 SV=1	-0.3	-0.169	-0.4	0.266	0.433	0.324	-0.490326	-1.79376	-1.23218	0.27003	2.81644e-24	1.04382e-07	K00507	Metabolism	Lipid metabolism	Biosynthesis of unsaturated fatty acids [PATH:ko01040]
A0A0F7SPL4	A0A0F7SPL4|A0A0F7SPL4_PHARH L30e-like protein OS=Phaffia rhodozyma OX=5421 PE=4 SV=1	0.131	0.025	-0.018	0.266	0.6	0.86	0.390268	0.593273	0.644575	1	0.0198341	0.0410672	K02936	Genetic Information Processing	Translation	Ribosome [PATH:ko03010]
A0A0F7SJW3	A0A0F7SJW3|A0A0F7SJW3_PHARH Leucine-trna ligase OS=Phaffia rhodozyma OX=5421 PE=4 SV=1	-0.125	-0.09	-0.124	0.266	0.443	0.578	0.107046	0.155476	-0.671029	1	1	0.0913754	K01869	Genetic Information Processing	Translation	Aminoacyl-tRNA biosynthesis [PATH:ko00970]
A0A0F7SQV8	A0A0F7SQV8|A0A0F7SQV8_PHARH Succinate dehydrogenase, cytochrome b subunit OS=Phaffia rhodozyma OX=5421 PE=4 SV=1	0.237	-0.196	-0.005	0.267	0.295	0.88	-0.247366	0.686313	1.19292	1	0.249518	0.000995529	K00236	Metabolism	Carbohydrate metabolism	Citrate cycle (TCA cycle) [PATH:ko00020]
A0A0F7SR02	A0A0F7SR02|A0A0F7SR02_PHARH Asparaginyl-trna synthetase OS=Phaffia rhodozyma OX=5421 PE=4 SV=1	-0.186	-0.325	-0.182	0.267	0.094	0.493	0.0948987	-0.293262	-0.38432	1	1	0.95131	K01893	Genetic Information Processing	Translation	Aminoacyl-tRNA biosynthesis [PATH:ko00970]
A0A0F7SND5	A0A0F7SND5|A0A0F7SND5_PHARH Predicted mRNA cap-binding protein related to eIF-4E OS=Phaffia rhodozyma OX=5421 PE=3 SV=1	0.412	-0.272	0.169	0.268	0.352	0.535	0.000659823	-0.644009	0.0319145	1	0.202704	1	K03259	Genetic Information Processing	Translation	RNA transport [PATH:ko03013]
A0A0F7SMG9	A0A0F7SMG9|A0A0F7SMG9_PHARH Mitogen-activated protein kinase OS=Phaffia rhodozyma OX=5421 PE=3 SV=1	-0.163	0.048	0.086	0.269	0.571	0.543	-0.121685	-1.17876	-0.731086	1	1.8989e-09	0.0212187	K04464	Environmental Information Processing	Signal transduction	MAPK signaling pathway [PATH:ko04010]
A0A0F7SW29	A0A0F7SW29|A0A0F7SW29_PHARH Predicted haloacid dehalogenase-like hydrolase OS=Phaffia rhodozyma OX=5421 PE=4 SV=1	0.213	0.088	0.28	0.27	0.485	0.166	0.515169	0.56158	1.14337	0.992138	0.0711808	5.54765e-07	K13248	Metabolism	Metabolism of cofactors and vitamins	Vitamin B6 metabolism [PATH:ko00750]
A0A0F7SIH7	A0A0F7SIH7|A0A0F7SIH7_PHARH Predicted endoplasmic reticulum membrane protein Lec35/MPDU1 involved in monosaccharide-P-dolichol utilization OS=Phaffia rhodozyma OX=5421 PE=4 SV=1	-0.382	-0.342	-0.327	0.271	0.314	0.547	-0.102837	-0.418887	-0.676239	1	0.576031	0.0243879	K09660	Brite Hierarchies	Protein families: metabolim	Glycosyltransferases [BR:ko01003]
A0A0F7SYF4	A0A0F7SYF4|A0A0F7SYF4_PHARH HMG box-containing protein OS=Phaffia rhodozyma OX=5421 PE=4 SV=1	-0.221	-0.196	-0.053	0.271	0.361	0.823	0.00316537	-0.49085	0.00972534	1	0.19058	1	K09272	Brite Hierarchies	Protein families: genetic information processing	Transcription factors [BR:ko03000]
A0A0F7SVE0	A0A0F7SVE0|A0A0F7SVE0_PHARH Carbonic anhydrase OS=Phaffia rhodozyma OX=5421 PE=3 SV=1	-0.183	-0.053	0.22	0.271	0.551	0.334	-0.535632	-1.75458	-1.0917	0.0752366	5.92138e-24	3.05484e-07	K01673	Metabolism	Energy metabolism	Nitrogen metabolism [PATH:ko00910]
A0A0F7SW34	A0A0F7SW34|A0A0F7SW34_PHARH Gtp-binding protein ypt3 OS=Phaffia rhodozyma OX=5421 PE=4 SV=1	-0.14	0.11	0.05	0.271	0.417	0.596	-0.122721	0.0292647	-0.350864	1	1	1	K07904	Cellular Processes	Transport and catabolism	Endocytosis [PATH:ko04144]
A0A0F7SFG0	A0A0F7SFG0|A0A0F7SFG0_PHARH Atp-dependent rna helicase ded-1 OS=Phaffia rhodozyma OX=5421 PE=3 SV=1	0.39	-0.065	0.263	0.273	0.569	0.434	-0.251235	1.03818	2.13322	1	8.66164e-05	8.88982e-11	K11594	Organismal Systems	Immune system	RIG-I-like receptor signaling pathway [PATH:ko04622]
A0A0F7SXL8	A0A0F7SXL8|A0A0F7SXL8_PHARH Histone chaperone domain CHZ OS=Phaffia rhodozyma OX=5421 PE=4 SV=1	-0.189	-0.03	0.151	0.273	0.583	0.445	-0.570557	-0.439854	-1.12983	0.889273	1	0.000175917	K11676	Brite Hierarchies	Protein families: genetic information processing	Chromosome and associated proteins [BR:ko03036]
A0A0F7SVK1	A0A0F7SVK1|A0A0F7SVK1_PHARH RuvB-like helicase OS=Phaffia rhodozyma OX=5421 PE=3 SV=1	-0.147	-0.162	0.02	0.273	0.313	0.647	0.0463398	0.0600833	-0.164198	1	1	1	K11338	Brite Hierarchies	Protein families: genetic information processing	Chromosome and associated proteins [BR:ko03036]
A0A0F7SF10	A0A0F7SF10|A0A0F7SF10_PHARH Uncharacterized protein OS=Phaffia rhodozyma OX=5421 PE=4 SV=1	0.537	0.281	0.965	0.274	0.475	0.147	-0.0960042	-0.565926	0.0753503	1	0.0345599	1	K00261	Metabolism	Energy metabolism	Nitrogen metabolism [PATH:ko00910]
A0A0F7SRV4	A0A0F7SRV4|A0A0F7SRV4_PHARH Adaptor protein GRB2, contains SH2 and SH3 domains OS=Phaffia rhodozyma OX=5421 PE=4 SV=1	-0.363	-0.005	-0.144	0.274	0.615	0.757	0.0332278	0.550397	0.899275	1	0.0465821	0.000131719	K20522	Brite Hierarchies	Protein families: genetic information processing	Membrane trafficking [BR:ko04131]
A0A0F7ST88	A0A0F7ST88|A0A0F7ST88_PHARH Adp-ribosylation factor OS=Phaffia rhodozyma OX=5421 PE=3 SV=1	-0.123	0.173	0.221	0.274	0.244	0.182	0.00641732	0.397195	0.269311	1	0.36161	1	K07937	Environmental Information Processing	Signal transduction	Phospholipase D signaling pathway [PATH:ko04072]
A0A0F7SR98	A0A0F7SR98|A0A0F7SR98_PHARH Iron permease FTR1 OS=Phaffia rhodozyma OX=5421 PE=4 SV=1	0.559	-0.362	0.748	0.275	0.34	0.113	-0.451759	1.50828	2.20595	1	1.09241e-14	3.83773e-29	K07243	Brite Hierarchies	Protein families: signaling and cellular processes	Transporters [BR:ko02000]
A0A0F7ST57	A0A0F7ST57|A0A0F7ST57_PHARH Uncharacterized protein OS=Phaffia rhodozyma OX=5421 PE=4 SV=1	0.555	-0.062	0.096	0.275	0.576	0.607	0.0479181	-0.0504907	-0.0445677	1	1	1	K03691	Metabolism	Glycan biosynthesis and metabolism	Other types of O-glycan biosynthesis [PATH:ko00514]
A0A0F7SWB9	A0A0F7SWB9|A0A0F7SWB9_PHARH Cytokinin riboside 5'-monophosphate phosphoribohydrolase LOG OS=Phaffia rhodozyma OX=5421 PE=4 SV=1	-0.242	0.872	0.391	0.277	0.006	0.129	0.388832	1.03407	0.29263	1	1.61673e-05	1	K22522	Not included in Pathway or Brite	Unclassified: metabolism	Enzymes with EC numbers
A0A0F7SIB2	A0A0F7SIB2|A0A0F7SIB2_PHARH 60s acidic ribosomal protein p2 OS=Phaffia rhodozyma OX=5421 PE=3 SV=1	0.157	0.029	0.175	0.277	0.593	0.288	0.656428	1.43438	0.943696	0.0412492	8.87817e-14	0.00204323	K02943	Genetic Information Processing	Translation	Ribosome [PATH:ko03010]
A0A0F7SNJ8	A0A0F7SNJ8|A0A0F7SNJ8_PHARH Protein YOP1 OS=Phaffia rhodozyma OX=5421 PE=3 SV=1	-0.15	0.239	0.271	0.277	0.157	0.151	0.0437831	0.313248	0.0261495	1	0.972975	1	K17279	Brite Hierarchies	Protein families: signaling and cellular processes	Exosome [BR:ko04147]
A0A0F7SR64	A0A0F7SR64|A0A0F7SR64_PHARH Paf1/RNA polymerase II complex, RTF1 component (Involved in regulation of TATA box-binding protein) OS=Phaffia rhodozyma OX=5421 PE=4 SV=1	0.38	0.034	0.316	0.279	0.616	0.348	0.0383754	-0.00941549	0.21016	1	1	1	K15178	Brite Hierarchies	Protein families: genetic information processing	Transcription machinery [BR:ko03021]
A0A0F7SP57	A0A0F7SP57|A0A0F7SP57_PHARH Nascent polypeptide-associated complex subunit beta OS=Phaffia rhodozyma OX=5421 PE=3 SV=1	-0.384	-0.285	0.226	0.281	0.383	0.572	0.364633	1.24658	0.836978	1	4.4663e-11	0.000797063	K01527	Cellular Processes	Cell growth and death	Apoptosis - fly [PATH:ko04214]
A0A1C9U6A4	A0A1C9U6A4|A0A1C9U6A4_PHARH 2-dehydropantoate 2-reductase/6 phosphogluconate dehydrogenase C-terminal domain-like protein OS=Phaffia rhodozyma OX=5421 GN=PanE PE=2 SV=1	-0.371	0.524	-0.063	0.282	0.151	0.838	0.298811	0.0691559	-0.0784862	1	1	1	K00077	Metabolism	Metabolism of cofactors and vitamins	Pantothenate and CoA biosynthesis [PATH:ko00770]
A0A0F7SUE3	A0A0F7SUE3|A0A0F7SUE3_PHARH Predicted RNA-binding protein, contains KH domains OS=Phaffia rhodozyma OX=5421 PE=4 SV=1	0.333	-0.178	0.164	0.283	0.414	0.512	0.199284	0.460425	0.140166	1	0.713708	1	K12811	Genetic Information Processing	Transcription	Spliceosome [PATH:ko03040]
A0A0F7SH52	A0A0F7SH52|A0A0F7SH52_PHARH reversed Glutamine synthetase OS=Phaffia rhodozyma OX=5421 PE=3 SV=1	-0.263	0.685	0.173	0.283	0.06	0.488	0.0772465	-0.807177	0.941131	1	0.00397874	0.00193246	K01915	Metabolism	Carbohydrate metabolism	Glyoxylate and dicarboxylate metabolism [PATH:ko00630]
A0A0F7STI3	A0A0F7STI3|A0A0F7STI3_PHARH Glutamine synthetase guanido kinase OS=Phaffia rhodozyma OX=5421 PE=3 SV=1	-0.228	-0.156	0.032	0.283	0.412	0.645	0.117348	-0.646463	-0.253186	1	0.00673041	1	K01915	Metabolism	Carbohydrate metabolism	Glyoxylate and dicarboxylate metabolism [PATH:ko00630]
A0A0F7SSN5	A0A0F7SSN5|A0A0F7SSN5_PHARH 1 domain protein OS=Phaffia rhodozyma OX=5421 PE=4 SV=1	0.443	0	0.352	0.284	0.617	0.347	0.13425	-0.225413	0.66132	1	1	0.0146391	K18722	Brite Hierarchies	Protein families: genetic information processing	Messenger RNA biogenesis [BR:ko03019]
A0A0F7SSL9	A0A0F7SSL9|A0A0F7SSL9_PHARH Cullins OS=Phaffia rhodozyma OX=5421 PE=3 SV=1	-0.312	-0.186	-0.16	0.284	0.412	0.72	-0.203644	-0.186258	-0.966155	1	1	4.20264e-05	K03347	Genetic Information Processing	Folding, sorting and degradation	Protein processing in endoplasmic reticulum [PATH:ko04141]
A0A0F7SQV1	A0A0F7SQV1|A0A0F7SQV1_PHARH Heat shock protein hss1 OS=Phaffia rhodozyma OX=5421 PE=3 SV=1	0.241	-0.235	0.183	0.284	0.271	0.397	-1.12944	-2.13719	-1.35186	2.60498e-06	1.65095e-17	5.0955e-05	K03283	Genetic Information Processing	Transcription	Spliceosome [PATH:ko03040]
A0A0F7SXB9	A0A0F7SXB9|A0A0F7SXB9_PHARH Inosine-5'-monophosphate dehydrogenase OS=Phaffia rhodozyma OX=5421 PE=3 SV=1	0.146	0.185	-0.13	0.285	0.242	0.56	0.28085	0.918482	0.958993	1	5.79795e-05	0.000151001	K00088	Metabolism	Nucleotide metabolism	Purine metabolism [PATH:ko00230]
A0A0F7SL21	A0A0F7SL21|A0A0F7SL21_PHARH 14-3-3 protein OS=Phaffia rhodozyma OX=5421 PE=3 SV=1	-0.094	0.017	0.224	0.285	0.613	0.142	-0.0167412	0.0642884	-0.0136907	1	1	1	K06630	Environmental Information Processing	Signal transduction	MAPK signaling pathway - yeast [PATH:ko04011]
A0A0F7SKK4	A0A0F7SKK4|A0A0F7SKK4_PHARH Proteolipid membrane potential modulator OS=Phaffia rhodozyma OX=5421 PE=4 SV=1	0.359	0.669	0.288	0.286	0.028	0.4	0.0489196	0.564376	1.14384	1	0.130418	4.44715e-06	K19531	Brite Hierarchies	Protein families: genetic information processing	Chromosome and associated proteins [BR:ko03036]
A0A0F7SJG4	A0A0F7SJG4|A0A0F7SJG4_PHARH Uncharacterized protein OS=Phaffia rhodozyma OX=5421 PE=4 SV=1	-0.25	0.276	-0.122	0.286	0.287	0.744	0.383849	0.571796	0.208701	1	0.157753	1	K11477	Not included in Pathway or Brite	Poorly characterized	General function prediction only
A0A0F7SM59	A0A0F7SM59|A0A0F7SM59_PHARH Oligosaccharyl transferase stt3 subunit OS=Phaffia rhodozyma OX=5421 PE=4 SV=1	-0.235	-0.008	0.177	0.286	0.611	0.461	0.176861	-0.146583	-0.716128	1	1	0.00705578	K07151	Metabolism	Glycan biosynthesis and metabolism	N-Glycan biosynthesis [PATH:ko00510]
A0A0F7SPQ1	A0A0F7SPQ1|A0A0F7SPQ1_PHARH Epsilon subunit of f1f0-atp synthase n-terminal domain-containing protein OS=Phaffia rhodozyma OX=5421 PE=3 SV=1	0.183	0.025	0.635	0.286	0.608	0.017	-0.116091	0.470526	0.357573	1	0.371386	1	K02134	Metabolism	Energy metabolism	Oxidative phosphorylation [PATH:ko00190]
A0A0F7SWA8	A0A0F7SWA8|A0A0F7SWA8_PHARH DNA replication factor/protein phosphatase inhibitor SET/SPR-2 OS=Phaffia rhodozyma OX=5421 PE=3 SV=1	-0.154	-0.866	0.064	0.286	0	0.586	-0.0987252	-0.964306	-0.148528	1	3.85513e-05	1	K11290	Brite Hierarchies	Protein families: genetic information processing	Chromosome and associated proteins [BR:ko03036]
A0A0F7SJ36	A0A0F7SJ36|A0A0F7SJ36_PHARH Conserved oligomeric Golgi complex subunit 6 OS=Phaffia rhodozyma OX=5421 PE=3 SV=1	0.336	0.004	-0.023	0.287	0.641	0.869	0.100709	0.0864835	0.49912	1	1	0.203678	K02218	Environmental Information Processing	Signal transduction	MAPK signaling pathway - yeast [PATH:ko04011]
A0A0F7SNQ3	A0A0F7SNQ3|A0A0F7SNQ3_PHARH p-loop containing nucleoside triphosphate hydrolase protein OS=Phaffia rhodozyma OX=5421 PE=4 SV=1	-0.193	-0.404	-0.151	0.287	0.101	0.648	0.0249222	0.0287738	-0.354806	1	1	1	K12852	Genetic Information Processing	Transcription	Spliceosome [PATH:ko03040]
A0A0F7SQI0	A0A0F7SQI0|A0A0F7SQI0_PHARH reversed Uncharacterized conserved protein OS=Phaffia rhodozyma OX=5421 PE=4 SV=1	-0.174	0.03	-0.239	0.287	0.605	0.396	0.143705	-0.222165	0.314178	1	1	1	K11271	Brite Hierarchies	Protein families: genetic information processing	Chromosome and associated proteins [BR:ko03036]
A0A0F7SFI7	A0A0F7SFI7|A0A0F7SFI7_PHARH 40s ribosomal protein s3 OS=Phaffia rhodozyma OX=5421 PE=3 SV=1	0.104	-0.291	0.061	0.287	0.032	0.554	0.404291	0.0349745	0.778745	1	1	0.00293611	K02985	Genetic Information Processing	Translation	Ribosome [PATH:ko03010]
A0A0F7SXV0	A0A0F7SXV0|A0A0F7SXV0_PHARH Predicted proline-serine-threonine phosphatase-interacting protein (PSTPIP) OS=Phaffia rhodozyma OX=5421 PE=4 SV=1	0.445	0.54	0.347	0.288	0.162	0.412	-0.339752	-0.856342	-0.723534	1	0.00040614	0.0266044	K20042	Brite Hierarchies	Protein families: genetic information processing	Membrane trafficking [BR:ko04131]
A0A0F7SIV2	A0A0F7SIV2|A0A0F7SIV2_PHARH Ribosomal protein S5 OS=Phaffia rhodozyma OX=5421 PE=3 SV=1	-0.32	-0.565	-0.061	0.288	0.102	0.835	0.223129	0.456843	0.27638	1	0.204365	1	K02988	Genetic Information Processing	Translation	Ribosome [PATH:ko03010]
A0A0F7SIT7	A0A0F7SIT7|A0A0F7SIT7_PHARH M13 family peptidase OS=Phaffia rhodozyma OX=5421 PE=4 SV=1	0.263	0.87	0.379	0.288	0.003	0.133	0.867207	0.889587	0.226484	1.73325e-05	2.40419e-06	1	K01415	Brite Hierarchies	Protein families: metabolim	Peptidases [BR:ko01002]
A0A0F7SUJ9	A0A0F7SUJ9|A0A0F7SUJ9_PHARH Eukaryotic translation initiation factor 3 subunit E OS=Phaffia rhodozyma OX=5421 GN=INT6 PE=3 SV=1	-0.153	-0.1	-0.112	0.288	0.44	0.67	0.223048	0.12719	0.157393	1	1	1	K03250	Genetic Information Processing	Translation	RNA transport [PATH:ko03013]
A0A0F7SQN1	A0A0F7SQN1|A0A0F7SQN1_PHARH Uncharacterized protein OS=Phaffia rhodozyma OX=5421 PE=4 SV=1	0.216	0.294	0.051	0.289	0.161	0.599	0.0559745	-0.322999	-0.532137	1	1	0.149507	K10866	Genetic Information Processing	Replication and repair	Homologous recombination [PATH:ko03440]
A0A0F7SGI1	A0A0F7SGI1|A0A0F7SGI1_PHARH Phosphoglycerate mutase OS=Phaffia rhodozyma OX=5421 PE=3 SV=1	-0.16	0.035	-0.257	0.289	0.597	0.31	0.142506	0.78976	-0.324563	1	0.000128147	1	K15633	Metabolism	Carbohydrate metabolism	Glycolysis/Gluconeogenesis [PATH:ko00010]
A0A0F7SV05	A0A0F7SV05|A0A0F7SV05_PHARH Glycoside hydrolase family 38 protein OS=Phaffia rhodozyma OX=5421 PE=4 SV=1	0.42	0.579	0.324	0.29	0.12	0.413	0.0549472	0.195349	-0.353338	1	1	1	K01191	Metabolism	Glycan biosynthesis and metabolism	Other glycan degradation [PATH:ko00511]
A0A0F7SNI6	A0A0F7SNI6|A0A0F7SNI6_PHARH DUF2470 domain-containing protein OS=Phaffia rhodozyma OX=5421 PE=4 SV=1	-0.254	0.264	3.226	0.29	0.254	0	1.05109	5.63501	8.55481	0.0140786	3.88413e-154	0	K01919	Metabolism	Amino acid metabolism	Cysteine and methionine metabolism [PATH:ko00270]
A0A0F7SNH8	A0A0F7SNH8|A0A0F7SNH8_PHARH Elongator complex protein 3 OS=Phaffia rhodozyma OX=5421 PE=3 SV=1	-0.418	-0.361	-0.177	0.291	0.319	0.737	0.0231896	-0.0775025	0.313181	1	1	1	K07739	Brite Hierarchies	Protein families: genetic information processing	Transfer RNA biogenesis [BR:ko03016]
A0A0F7SMV9	A0A0F7SMV9|A0A0F7SMV9_PHARH 26s proteasome regulatory atpase rpt6 OS=Phaffia rhodozyma OX=5421 PE=3 SV=1	0.283	0.483	0.493	0.291	0.052	0.126	-0.0130994	-0.223786	-0.360024	1	1	1	K03066	Genetic Information Processing	Folding, sorting and degradation	Proteasome [PATH:ko03050]
A0A0F7SJ59	A0A0F7SJ59|A0A0F7SJ59_PHARH Aldo/keto reductase family proteins OS=Phaffia rhodozyma OX=5421 PE=4 SV=1	-0.114	-0.497	0.182	0.291	0.003	0.282	-0.19527	0.363904	-0.30022	1	0.476079	1	K18097	Metabolism	Lipid metabolism	Glycerolipid metabolism [PATH:ko00561]
A0A0F7SJK4	A0A0F7SJK4|A0A0F7SJK4_PHARH Gtp binding protein cdc42 OS=Phaffia rhodozyma OX=5421 PE=4 SV=1	0.438	0.25	0.155	0.292	0.407	0.566	-0.186947	0.398859	-0.220285	1	1	1	K04393	Environmental Information Processing	Signal transduction	Ras signaling pathway [PATH:ko04014]
A0A0F7SFW7	A0A0F7SFW7|A0A0F7SFW7_PHARH Homoserine acetyltransferase OS=Phaffia rhodozyma OX=5421 PE=3 SV=1	-0.176	0.092	-0.046	0.292	0.499	0.808	0.356052	0.607101	0.231526	1	0.124591	1	K00641	Metabolism	Energy metabolism	Sulfur metabolism [PATH:ko00920]
A0A0F7SLN6	A0A0F7SLN6|A0A0F7SLN6_PHARH Pyruvate dehydrogenase E1 component subunit beta OS=Phaffia rhodozyma OX=5421 PE=4 SV=1	-0.09	0.74	0.364	0.292	0	0.009	0.231641	1.56934	0.210467	1	2.2815e-16	1	K00162	Metabolism	Carbohydrate metabolism	Glycolysis/Gluconeogenesis [PATH:ko00010]
A0A0F7SPB7	A0A0F7SPB7|A0A0F7SPB7_PHARH Pkinase-domain-containing protein OS=Phaffia rhodozyma OX=5421 PE=4 SV=1	-0.338	0.271	-0.096	0.296	0.379	0.799	-0.504071	0.134386	-0.37325	0.260399	1	0.927235	K08794	Environmental Information Processing	Signal transduction	Calcium signaling pathway [PATH:ko04020]
A0A0F7SH83	A0A0F7SH83|A0A0F7SH83_PHARH Nucleotide excision repair factor NEF2, RAD23 component OS=Phaffia rhodozyma OX=5421 PE=4 SV=1	-0.136	-0.368	-0.458	0.296	0.078	0.099	0.245867	0.103212	0.263294	1	1	1	K10839	Genetic Information Processing	Folding, sorting and degradation	Protein processing in endoplasmic reticulum [PATH:ko04141]
A0A0F7SM82	A0A0F7SM82|A0A0F7SM82_PHARH Uncharacterized protein OS=Phaffia rhodozyma OX=5421 PE=4 SV=1	-0.168	0.051	0.059	0.297	0.577	0.596	0.186882	0.250213	0.104199	1	1	1	-	#N/A	#N/A	#N/A
A0A0S2RS17	A0A0S2RS17|A0A0S2RS17_PHARH NADH-cytochrome b5 reductase OS=Phaffia rhodozyma OX=5421 GN=CBR.1 PE=3 SV=1	-0.158	0.252	-0.154	0.298	0.196	0.555	-0.337753	-0.729999	-1.52488	1	0.00104571	4.1278e-13	K00326	Metabolism	Carbohydrate metabolism	Amino sugar and nucleotide [PATH:ko00520]
A0A0F7SWD7	A0A0F7SWD7|A0A0F7SWD7_PHARH Histidine kinase OS=Phaffia rhodozyma OX=5421 PE=4 SV=1	-0.426	0	-0.2	0.3	0.617	0.723	-0.0684815	0.96132	-0.0581735	1	2.38746e-05	1	K19690	Environmental Information Processing	Signal transduction	Two-component system [PATH:ko02020]
A0A0F7SWB0	A0A0F7SWB0|A0A0F7SWB0_PHARH Eukaryotic translation initiation factor 6 OS=Phaffia rhodozyma OX=5421 GN=TIF6 PE=3 SV=1	0.195	0.239	0.222	0.301	0.214	0.267	0.0409219	0.906677	1.01084	1	2.19426e-05	0.000483016	K03264	Genetic Information Processing	Translation	Ribosome biogenesis in eukaryotes [PATH:ko03008]
A0A0F7SLJ1	A0A0F7SLJ1|A0A0F7SLJ1_PHARH Uncharacterized protein OS=Phaffia rhodozyma OX=5421 PE=4 SV=1	0.346	0.153	0.586	0.302	0.476	0.104	-0.134956	0.210215	0.756705	1	1	0.0119302	K05681	Environmental Information Processing	Membrane transport	ABC transporters [PATH:ko02010]
A0A0F7SXK6	A0A0F7SXK6|A0A0F7SXK6_PHARH CCR4-NOT transcriptional regulation complex, NOT5 subunit OS=Phaffia rhodozyma OX=5421 PE=4 SV=1	0.269	-0.108	-0.064	0.302	0.465	0.807	-0.0427091	-0.536586	-0.591006	1	0.0793373	0.0804521	K12580	Genetic Information Processing	Folding, sorting and degradation	RNA degradation [PATH:ko03018]
A0A0F7SQZ0	A0A0F7SQZ0|A0A0F7SQZ0_PHARH Seryl-trna synthetase OS=Phaffia rhodozyma OX=5421 PE=4 SV=1	0.155	0.054	0.384	0.303	0.549	0.031	0.181343	0.47458	0.538382	1	0.101382	0.129944	K01875	Genetic Information Processing	Translation	Aminoacyl-tRNA biosynthesis [PATH:ko00970]
A0A0F7SH87	A0A0F7SH87|A0A0F7SH87_PHARH Uncharacterized protein OS=Phaffia rhodozyma OX=5421 PE=4 SV=1	-0.233	0.277	0.236	0.304	0.237	0.347	0.131578	-0.20454	0.109496	1	1	1	K14445	Brite Hierarchies	Protein families: signaling and cellular processes	Transporters [BR:ko02000]
A0A0F7SVL9	A0A0F7SVL9|A0A0F7SVL9_PHARH Oxysterol-binding protein OS=Phaffia rhodozyma OX=5421 PE=3 SV=1	-0.117	0.138	0.042	0.304	0.36	0.607	0.227821	0.012739	0.372	1	1	0.911159	K20465	Brite Hierarchies	Protein families: genetic information processing	Membrane trafficking [BR:ko04131]
A0A0F7SIV6	A0A0F7SIV6|A0A0F7SIV6_PHARH Proteinase inhibitor, propeptide OS=Phaffia rhodozyma OX=5421 PE=4 SV=1	-0.262	0.002	-0.162	0.306	0.642	0.697	0.308716	1.97298	0.430379	#N/A	1	#N/A	K05000	Organismal Systems	Endocrine system	Estrogen signaling pathway [PATH:ko04915]
A0A0F7SEG1	A0A0F7SEG1|A0A0F7SEG1_PHARH rRNA processing protein Rrp5 OS=Phaffia rhodozyma OX=5421 PE=4 SV=1	-0.169	0.123	0.096	0.306	0.438	0.543	0.513548	1.10649	1.57166	1	1.68546e-06	2.49442e-12	K14792	Brite Hierarchies	Protein families: genetic information processing	Ribosome biogenesis [BR:ko03009]
A0A0F7SW52	A0A0F7SW52|A0A0F7SW52_PHARH Vacuolar protein sorting-associated protein OS=Phaffia rhodozyma OX=5421 PE=4 SV=1	-0.216	-0.056	0.254	0.307	0.559	0.333	-0.291049	-0.630514	-1.29521	1	0.0225406	8.75223e-10	K19525	Not included in Pathway or Brite	Unclassified: signaling and cellular processes	Structural proteins
A0A0F7SVX0	A0A0F7SVX0|A0A0F7SVX0_PHARH Glycerol dehydrogenase OS=Phaffia rhodozyma OX=5421 PE=4 SV=1	-0.197	0.27	0.081	0.307	0.234	0.586	0.0602943	0.505659	0.0941535	1	0.166395	1	K18097	Metabolism	Lipid metabolism	Glycerolipid metabolism [PATH:ko00561]
A0A0F7STV2	A0A0F7STV2|A0A0F7STV2_PHARH Thioredoxin OS=Phaffia rhodozyma OX=5421 PE=3 SV=1	-0.184	0.115	0.154	0.307	0.461	0.454	0.0680982	0.854562	1.02424	1	0.00944536	0.00391812	K03671	Organismal Systems	Immune system	NOD-like receptor signaling pathway [PATH:ko04621]
A0A0F7SWE0	A0A0F7SWE0|A0A0F7SWE0_PHARH Predicted alpha/beta hydrolase BEM46 OS=Phaffia rhodozyma OX=5421 PE=4 SV=1	-0.173	0.043	-0.185	0.307	0.579	0.526	0.0516215	0.589475	-0.404169	1	0.0459853	0.936296	K18660	Metabolism	Lipid metabolism	Fatty acid biosynthesis [PATH:ko00061]
A0A0F7SNW7	A0A0F7SNW7|A0A0F7SNW7_PHARH Uricase OS=Phaffia rhodozyma OX=5421 PE=3 SV=1	-0.125	0.38	0.321	0.307	0.025	0.072	0.21078	0.00271856	1.08286	1	1	0.00151797	K00365	Metabolism	Nucleotide metabolism	Purine metabolism [PATH:ko00230]
A0A0F7SVQ9	A0A0F7SVQ9|A0A0F7SVQ9_PHARH Predicted transcriptional regulator OS=Phaffia rhodozyma OX=5421 PE=4 SV=1	0.722	0.422	0.903	0.308	0.398	0.178	-0.15483	-0.815536	-0.718296	1	0.000279334	0.00933613	K12605	Genetic Information Processing	Folding, sorting and degradation	RNA degradation [PATH:ko03018]
A0A0F7SK67	A0A0F7SK67|A0A0F7SK67_PHARH Uncharacterized protein OS=Phaffia rhodozyma OX=5421 PE=4 SV=1	-0.325	-0.237	-0.02	0.308	0.415	0.874	0.538223	1.13224	0.877612	1	1.23863e-05	0.00448349	K13172	Brite Hierarchies	Protein families: genetic information processing	Spliceosome [BR:ko03041]
A0A0F7SE42	A0A0F7SE42|A0A0F7SE42_PHARH Hexose transport-related protein OS=Phaffia rhodozyma OX=5421 PE=3 SV=1	-0.298	-0.465	-0.017	0.308	0.193	0.873	0.449307	0.777341	1.18596	0.904466	0.000175071	2.32055e-08	K08139	Cellular Processes	Cell growth and death	Meiosis - yeast [PATH:ko04113]
A0A0F7SJM0	A0A0F7SJM0|A0A0F7SJM0_PHARH 26S proteasome regulatory complex, subunit RPN3/PSMD3 OS=Phaffia rhodozyma OX=5421 PE=4 SV=1	-0.135	-0.2	-0.271	0.308	0.218	0.205	-0.0790054	-0.86359	-0.477933	1	0.000107788	0.476949	K03033	Genetic Information Processing	Folding, sorting and degradation	Proteasome [PATH:ko03050]
A0A0F7SHN6	A0A0F7SHN6|A0A0F7SHN6_PHARH Ribosome biogenesis protein rlp24 OS=Phaffia rhodozyma OX=5421 PE=4 SV=1	0.352	0.037	0.249	0.309	0.613	0.412	0.300207	0.749725	1.43722	1	0.0001382	1.96905e-11	K02896	Genetic Information Processing	Translation	Ribosome [PATH:ko03010]
A0A0F7SI52	A0A0F7SI52|A0A0F7SI52_PHARH 60S ribosomal protein L27 OS=Phaffia rhodozyma OX=5421 PE=3 SV=1	0.115	-0.026	-0.074	0.309	0.576	0.701	0.409149	1.16675	0.914628	1	9.41402e-11	0.000206251	K02901	Genetic Information Processing	Translation	Ribosome [PATH:ko03010]
A0A0F7SIC6	A0A0F7SIC6|A0A0F7SIC6_PHARH Protein arginine n-methyltransferase OS=Phaffia rhodozyma OX=5421 PE=3 SV=1	0.211	0.07	-0.008	0.31	0.539	0.878	0.221413	1.43474	0.946214	1	1.35787e-08	0.0458902	K11434	Environmental Information Processing	Signal transduction	FoxO signaling pathway [PATH:ko04068]
A0A0F7SI19	A0A0F7SI19|A0A0F7SI19_PHARH Mitochondrial import inner membrane translocase subunit TIM44 OS=Phaffia rhodozyma OX=5421 PE=3 SV=1	-0.139	0.566	0.197	0.31	0.003	0.313	0.413716	1.62235	0.976731	1	2.63318e-20	2.73142e-05	K17804	Brite Hierarchies	Protein families: genetic information processing	Mitochondrial biogenesis [BR:ko03029]
A0A0F7SMC9	A0A0F7SMC9|A0A0F7SMC9_PHARH 40S ribosomal protein S12 OS=Phaffia rhodozyma OX=5421 PE=3 SV=1	0.121	-0.332	0.09	0.31	0.028	0.497	0.70921	1.38253	1.20167	0.0669043	3.93966e-10	6.85451e-06	K02951	Genetic Information Processing	Translation	Ribosome [PATH:ko03010]
A0A0F7SF62	A0A0F7SF62|A0A0F7SF62_PHARH Actin filament-coating protein tropomyosin OS=Phaffia rhodozyma OX=5421 PE=4 SV=1	0.185	0.221	0.602	0.311	0.214	0.019	0.139584	0.764555	0.647606	1	0.00144688	0.0250883	K17945	Brite Hierarchies	Protein families: genetic information processing	Membrane trafficking [BR:ko04131]
A0A0F7SGX0	A0A0F7SGX0|A0A0F7SGX0_PHARH Trehalase OS=Phaffia rhodozyma OX=5421 PE=3 SV=1	-0.173	-0.226	-0.264	0.311	0.275	0.367	0.315696	-0.842891	-0.0159636	1	0.000796029	1	K01194	Metabolism	Carbohydrate metabolism	Starch and sucrose metabolism [PATH:ko00500]
A0A0F7SG35	A0A0F7SG35|A0A0F7SG35_PHARH U6 snRNA-associated Sm-like protein LSm3 OS=Phaffia rhodozyma OX=5421 GN=LSM3 PE=3 SV=1	-0.225	0.151	0.033	0.313	0.441	0.645	0.0294384	0.740358	0.329063	1	0.00339589	1	K12622	Genetic Information Processing	Transcription	Spliceosome [PATH:ko03040]
A0A0F7SK20	A0A0F7SK20|A0A0F7SK20_PHARH Uncharacterized conserved protein OS=Phaffia rhodozyma OX=5421 PE=4 SV=1	-0.222	-0.247	0.549	0.313	0.313	0.072	-0.346989	-1.25252	0.658111	1	6.21012e-07	0.0572694	K21989	Brite Hierarchies	Protein families: signaling and cellular processes	Transporters [BR:ko02000]
A0A0F7SMQ1	A0A0F7SMQ1|A0A0F7SMQ1_PHARH U1 snRNP component OS=Phaffia rhodozyma OX=5421 PE=4 SV=1	-0.167	0.021	0.191	0.313	0.626	0.396	0.0769164	0.493336	0.254927	1	0.200581	1	K11086	Genetic Information Processing	Transcription	Spliceosome [PATH:ko03040]
A0A0F7SP63	A0A0F7SP63|A0A0F7SP63_PHARH Clavaminate synthase-like protein OS=Phaffia rhodozyma OX=5421 PE=4 SV=1	-0.239	-0.188	-0.124	0.314	0.382	0.722	0.436927	-0.00558286	0.761161	1	1	1	K23516	Not included in Pathway or Brite	Unclassified: metabolism	Enzymes with EC numbers
A0A0F7SGW7	A0A0F7SGW7|A0A0F7SGW7_PHARH Plp-dependent transferase OS=Phaffia rhodozyma OX=5421 PE=3 SV=1	-0.203	0.301	0.23	0.314	0.251	0.387	-0.0267731	-0.37145	-0.461506	1	1	0.690559	K00830	Metabolism	Carbohydrate metabolism	Glyoxylate and dicarboxylate metabolism [PATH:ko00630]
A0A0F7SNL9	A0A0F7SNL9|A0A0F7SNL9_PHARH RNA-binding protein required for 60S ribosomal subunit biogenesis OS=Phaffia rhodozyma OX=5421 PE=4 SV=1	-0.185	-0.233	0.014	0.314	0.284	0.652	-0.0166788	0.377205	0.554466	1	0.913425	0.638792	K14859	Brite Hierarchies	Protein families: genetic information processing	Ribosome biogenesis [BR:ko03009]
A0A0F7SJB7	A0A0F7SJB7|A0A0F7SJB7_PHARH Uncharacterized protein OS=Phaffia rhodozyma OX=5421 PE=4 SV=1	0.787	-0.558	0.36	0.315	0.313	0.514	0.222565	1.31006	0.926699	1	3.21042e-09	0.00183988	K18170	Brite Hierarchies	Protein families: genetic information processing	Mitochondrial biogenesis [BR:ko03029]
A0A0F7SEA8	A0A0F7SEA8|A0A0F7SEA8_PHARH Proteasome endopeptidase complex OS=Phaffia rhodozyma OX=5421 PE=3 SV=1	-0.293	-0.167	-0.327	0.315	0.44	0.459	-0.0398693	-0.673275	-0.226574	1	0.00438365	1	K02728	Genetic Information Processing	Folding, sorting and degradation	Proteasome [PATH:ko03050]
A0A0F7SET7	A0A0F7SET7|A0A0F7SET7_PHARH Peptidyl-prolyl cis-trans isomerase OS=Phaffia rhodozyma OX=5421 PE=3 SV=1	-0.149	-0.235	0.268	0.315	0.206	0.203	0.0409392	0.123361	0.212084	1	1	1	K03768	Brite Hierarchies	Protein families: genetic information processing	Chaperones and folding catalysts [BR:ko03110]
A0A0F7SK21	A0A0F7SK21|A0A0F7SK21_PHARH Probable het-c2 protein OS=Phaffia rhodozyma OX=5421 PE=4 SV=1	-0.133	0.364	0.005	0.315	0.049	0.659	0.0377323	0.727182	-0.000489951	1	0.00341135	1	K08051	Brite Hierarchies	Protein families: genetic information processing	Membrane trafficking [BR:ko04131]
A0A0F7SHU2	A0A0F7SHU2|A0A0F7SHU2_PHARH Dynamin gtpase OS=Phaffia rhodozyma OX=5421 PE=3 SV=1	-0.113	0.015	0.001	0.315	0.618	0.662	0.0471381	-0.372622	-0.225404	1	0.493723	1	K23481	Brite Hierarchies	Protein families: genetic information processing	Membrane trafficking [BR:ko04131]
A0A0F7SQQ8	A0A0F7SQQ8|A0A0F7SQQ8_PHARH Threonyl-trna synthetase OS=Phaffia rhodozyma OX=5421 PE=3 SV=1	-0.089	-0.09	0.159	0.315	0.421	0.314	0.094098	-0.296806	0.20719	1	1	1	K01868	Genetic Information Processing	Translation	Aminoacyl-tRNA biosynthesis [PATH:ko00970]
A0A0F7SFP0	A0A0F7SFP0|A0A0F7SFP0_PHARH Adenylate kinase OS=Phaffia rhodozyma OX=5421 GN=ADK1 PE=3 SV=1	-0.091	-0.154	0.11	0.316	0.275	0.424	-0.0504946	0.13849	0.0183434	1	1	1	K00939	Metabolism	Nucleotide metabolism	Purine metabolism [PATH:ko00230]
A0A0F7SIJ8	A0A0F7SIJ8|A0A0F7SIJ8_PHARH DNA-directed RNA polymerase subunit beta OS=Phaffia rhodozyma OX=5421 PE=3 SV=1	-0.254	-0.28	-0.188	0.317	0.308	0.683	0.195913	0.101571	0.142715	1	1	1	K03010	Genetic Information Processing	Transcription	RNA polymerase [PATH:ko03020]
A0A0F7SK04	A0A0F7SK04|A0A0F7SK04_PHARH Cytoplasm protein OS=Phaffia rhodozyma OX=5421 PE=4 SV=1	-0.165	-0.262	0.006	0.318	0.218	0.66	-0.0983555	-0.508534	-0.625799	1	0.138756	0.0283285	K19030	Metabolism	Carbohydrate metabolism	Fructose and mannose metabolism [PATH:ko00051]
A0A0F7SP96	A0A0F7SP96|A0A0F7SP96_PHARH TATA-binding protein-interacting protein OS=Phaffia rhodozyma OX=5421 PE=4 SV=1	-0.129	-0.374	-0.059	0.318	0.049	0.796	-0.085472	-1.1583	-0.874908	1	9.45649e-07	0.0013941	K17263	Brite Hierarchies	Protein families: genetic information processing	Ubiquitin system [BR:ko04121]
A0A0F7SFC5	A0A0F7SFC5|A0A0F7SFC5_PHARH Histone H3 OS=Phaffia rhodozyma OX=5421 PE=3 SV=1	0.324	-0.412	0.404	0.319	0.179	0.232	-0.0349425	1.65591	1.04821	1	1.17062e-17	4.87327e-06	K11253	Human Diseases	Cancer: overview	Transcriptional misregulation in cancer [PATH:ko05202]
A0A0F7SHJ1	A0A0F7SHJ1|A0A0F7SHJ1_PHARH Nop domain-containing protein OS=Phaffia rhodozyma OX=5421 PE=4 SV=1	0.131	-0.217	0.219	0.319	0.169	0.194	0.169328	0.228855	1.25138	1	1	8.51753e-05	K14565	Genetic Information Processing	Translation	Ribosome biogenesis in eukaryotes [PATH:ko03008]
A0A0F7SZ58	A0A0F7SZ58|A0A0F7SZ58_PHARH reversed Karyopherin (Importin) beta 3 OS=Phaffia rhodozyma OX=5421 PE=4 SV=1	0.211	1.22	-0.117	0.32	0.005	0.639	0.246847	-0.187422	-0.274594	1	1	1	K20222	Brite Hierarchies	Protein families: genetic information processing	Ribosome biogenesis [BR:ko03009]
A0A0F7SRF6	A0A0F7SRF6|A0A0F7SRF6_PHARH Tyrosine--tRNA ligase OS=Phaffia rhodozyma OX=5421 PE=3 SV=1	-0.184	-0.101	0.259	0.32	0.471	0.284	0.177689	0.23807	0.52093	1	1	0.532467	K01866	Genetic Information Processing	Translation	Aminoacyl-tRNA biosynthesis [PATH:ko00970]
A0A0F7SK82	A0A0F7SK82|A0A0F7SK82_PHARH Phenylalanyl-trna synthetase subunit beta OS=Phaffia rhodozyma OX=5421 PE=4 SV=1	-0.134	0.045	0.09	0.32	0.579	0.541	0.0554957	-0.206397	-0.283773	1	1	1	K01890	Genetic Information Processing	Translation	Aminoacyl-tRNA biosynthesis [PATH:ko00970]
A0A0F7SLK1	A0A0F7SLK1|A0A0F7SLK1_PHARH Ribosomal protein L19 OS=Phaffia rhodozyma OX=5421 PE=3 SV=1	0.127	-0.005	-0.141	0.32	0.61	0.509	0.29695	0.353773	0.586587	1	0.573445	0.0586364	K02885	Genetic Information Processing	Translation	Ribosome [PATH:ko03010]
A0A0F7SSE1	A0A0F7SSE1|A0A0F7SSE1_PHARH Adenosine kinase OS=Phaffia rhodozyma OX=5421 PE=4 SV=1	-0.117	-0.093	-0.121	0.32	0.436	0.601	-0.0818397	0.0719649	-0.544281	1	1	1	K00856	Metabolism	Nucleotide metabolism	Purine metabolism [PATH:ko00230]
A0A0F7SQF2	A0A0F7SQF2|A0A0F7SQF2_PHARH Endoplasmic reticulum glucose-regulated protein (GRP94/endoplasmin), HSP90 family OS=Phaffia rhodozyma OX=5421 PE=3 SV=1	-0.095	-0.278	-0.123	0.32	0.083	0.558	-0.455926	-0.288118	-0.656676	1	1	0.0247953	K09487	Genetic Information Processing	Folding, sorting and degradation	Protein processing in endoplasmic reticulum [PATH:ko04141]
A0A0F7SGW2	A0A0F7SGW2|A0A0F7SGW2_PHARH Tubulin beta chain OS=Phaffia rhodozyma OX=5421 PE=3 SV=1	-0.194	0.01	0.246	0.321	0.636	0.33	0.118451	-0.289488	0.0371786	1	1	1	K07375	Cellular Processes	Transport and catabolism	Phagosome [PATH:ko04145]
A0A0F7SGR1	A0A0F7SGR1|A0A0F7SGR1_PHARH Translation initiation factor 4F, ribosome/mRNA-bridging subunit (EIF-4G) OS=Phaffia rhodozyma OX=5421 PE=4 SV=1	-0.118	-0.173	-0.009	0.321	0.272	0.877	0.224169	-0.117759	-0.262041	1	1	1	K03260	Genetic Information Processing	Translation	RNA transport [PATH:ko03013]
A0A0F7SU26	A0A0F7SU26|A0A0F7SU26_PHARH 1-acyl-sn-glycerol-3-phosphate acyltransferase OS=Phaffia rhodozyma OX=5421 PE=3 SV=1	-0.334	-0.178	-0.263	0.322	0.456	0.612	0.029208	-0.030794	0.0308129	1	1	1	K13509	Metabolism	Lipid metabolism	Glycerolipid metabolism [PATH:ko00561]
A0A0F7STH3	A0A0F7STH3|A0A0F7STH3_PHARH Uncharacterized protein OS=Phaffia rhodozyma OX=5421 PE=4 SV=1	0.274	-0.333	-0.188	0.322	0.196	0.59	0.11404	0.256143	0.348676	1	1	1	K02948	Genetic Information Processing	Translation	Ribosome [PATH:ko03010]
A0A0F7SLI5	A0A0F7SLI5|A0A0F7SLI5_PHARH G protein beta subunit-like protein OS=Phaffia rhodozyma OX=5421 PE=4 SV=1	0.105	-0.231	0.118	0.323	0.094	0.406	0.597131	0.126283	0.915954	0.0310851	1	0.000134614	K14753	Human Diseases	Infectious disease: viral	Measles [PATH:ko05162]
A0A0F7SQ88	A0A0F7SQ88|A0A0F7SQ88_PHARH 40s ribosomal protein s5-1 OS=Phaffia rhodozyma OX=5421 PE=3 SV=1	0.096	-0.417	-0.028	0.323	0.002	0.822	0.57668	0.473489	1.61136	0.0268179	0.0664523	2.42577e-16	K02989	Genetic Information Processing	Translation	Ribosome [PATH:ko03010]
A0A0F7SRE7	A0A0F7SRE7|A0A0F7SRE7_PHARH U1 snRNP complex, subunit SNU71 and related PWI-motif proteins OS=Phaffia rhodozyma OX=5421 PE=4 SV=1	0.456	-0.05	0.356	0.325	0.589	0.4	-0.013988	-0.166456	-0.718414	1	1	0.00684451	K12822	Genetic Information Processing	Transcription	Spliceosome [PATH:ko03040]
A0A0F7SL75	A0A0F7SL75|A0A0F7SL75_PHARH COP9 signalosome, subunit CSN4 OS=Phaffia rhodozyma OX=5421 PE=4 SV=1	-0.291	0.248	-0.131	0.326	0.397	0.777	0.156636	-0.421129	-0.257272	1	0.574752	1	K12178	Brite Hierarchies	Protein families: genetic information processing	Ubiquitin system [BR:ko04121]
A0A0F7SV80	A0A0F7SV80|A0A0F7SV80_PHARH Rna-binding domain-containing protein OS=Phaffia rhodozyma OX=5421 PE=4 SV=1	0.278	0.058	0.154	0.327	0.574	0.502	0.537633	1.11942	1.58963	1	1.8354e-06	1.47712e-09	K14838	Brite Hierarchies	Protein families: genetic information processing	Ribosome biogenesis [BR:ko03009]
A0A0F7SPL5	A0A0F7SPL5|A0A0F7SPL5_PHARH Cell adhesion complex protein bystin OS=Phaffia rhodozyma OX=5421 PE=4 SV=1	0.258	-0.332	0.265	0.327	0.208	0.346	0.132528	0.704724	0.507441	1	0.00965951	0.596582	K14797	Brite Hierarchies	Protein families: genetic information processing	Ribosome biogenesis [BR:ko03009]
A0A0F7SRC0	A0A0F7SRC0|A0A0F7SRC0_PHARH Aspartate-trna ligase OS=Phaffia rhodozyma OX=5421 PE=4 SV=1	-0.213	-0.19	0.02	0.327	0.366	0.654	-0.115305	-0.549414	-0.411533	1	0.118807	0.991196	K01876	Genetic Information Processing	Translation	Aminoacyl-tRNA biosynthesis [PATH:ko00970]
A0A0F7SIZ7	A0A0F7SIZ7|A0A0F7SIZ7_PHARH FK506-binding protein OS=Phaffia rhodozyma OX=5421 PE=3 SV=1	0.19	-0.127	0.12	0.327	0.398	0.498	0.195381	1.09618	0.954127	1	2.18254e-05	0.0192092	K14826	Brite Hierarchies	Protein families: genetic information processing	Ribosome biogenesis [BR:ko03009]
A0A0F7SEB5	A0A0F7SEB5|A0A0F7SEB5_PHARH Atp phosphoribosyltransferase OS=Phaffia rhodozyma OX=5421 PE=3 SV=1	0.174	0.002	-0.106	0.327	0.64	0.695	-0.0971026	0.323316	0.147911	1	1	1	K00765	Metabolism	Amino acid metabolism	Histidine metabolism [PATH:ko00340]
A0A0F7SLD4	A0A0F7SLD4|A0A0F7SLD4_PHARH 60S ribosomal protein L36 OS=Phaffia rhodozyma OX=5421 PE=3 SV=1	0.164	0.094	-0.063	0.327	0.454	0.762	-0.292504	-0.9599	-1.34508	1	0.000641925	1.96333e-06	K02920	Genetic Information Processing	Translation	Ribosome [PATH:ko03010]
A0A0F7SV59	A0A0F7SV59|A0A0F7SV59_PHARH Cytochrome b-c1 complex subunit 7 OS=Phaffia rhodozyma OX=5421 PE=3 SV=1	0.144	-0.292	0.071	0.327	0.093	0.552	-0.105447	1.88244	0.959479	1	8.77781e-17	0.00360937	K00417	Metabolism	Energy metabolism	Oxidative phosphorylation [PATH:ko00190]
A0A0F7SQ36	A0A0F7SQ36|A0A0F7SQ36_PHARH Tryptophan synthase OS=Phaffia rhodozyma OX=5421 PE=3 SV=1	-0.089	0.034	-0.184	0.327	0.579	0.321	0.03594	0.503123	0.166805	1	0.0539654	1	K01694	Metabolism	Amino acid metabolism	Glycine, serine and threonine metabolism [PATH:ko00260]
A0A0F7SP42	A0A0F7SP42|A0A0F7SP42_PHARH Uncharacterized conserved protein OS=Phaffia rhodozyma OX=5421 PE=4 SV=1	0.465	0.671	1.47	0.328	0.103	0.005	0.780948	2.53507	3.16526	0.00174689	5.86288e-45	3.49252e-44	-	#N/A	#N/A	#N/A
A0A0F7SLH0	A0A0F7SLH0|A0A0F7SLH0_PHARH Probable sco1-involved in stabilization of cox1p and cox2p OS=Phaffia rhodozyma OX=5421 PE=4 SV=1	0.35	0.349	0.656	0.328	0.267	0.084	0.371189	2.4133	1.15563	1	1.70641e-38	9.55545e-07	K07152	Brite Hierarchies	Protein families: genetic information processing	Mitochondrial biogenesis [BR:ko03029]
A0A0F7SFX5	A0A0F7SFX5|A0A0F7SFX5_PHARH Glycoside hydrolase family 15 protein OS=Phaffia rhodozyma OX=5421 PE=4 SV=1	0.329	0.05	-0.035	0.328	0.601	0.855	-0.0960042	-0.565926	0.0753503	1	0.0345599	1	K22934	Metabolism	Carbohydrate metabolism	Starch and sucrose metabolism [PATH:ko00500]
A0A0F7SSJ0	A0A0F7SSJ0|A0A0F7SSJ0_PHARH Pkinase-domain-containing protein OS=Phaffia rhodozyma OX=5421 PE=3 SV=1	0.193	0.152	0.508	0.328	0.371	0.014	-0.00784604	-0.194182	-0.0169224	1	1	1	K08794	Environmental Information Processing	Signal transduction	Calcium signaling pathway [PATH:ko04020]
A0A0F7SGI7	A0A0F7SGI7|A0A0F7SGI7_PHARH V-type proton ATPase subunit H OS=Phaffia rhodozyma OX=5421 PE=3 SV=1	0.667	0.413	0.499	0.329	0.397	0.31	0.912186	-0.116242	0.517197	5.42352e-06	1	0.172986	K02144	Metabolism	Energy metabolism	Oxidative phosphorylation [PATH:ko00190]
A0A0F7SNF4	A0A0F7SNF4|A0A0F7SNF4_PHARH Mitochondrial carrier protein OS=Phaffia rhodozyma OX=5421 PE=3 SV=1	0.125	0.484	0.576	0.329	0.001	0	0.221116	0.395122	0.304134	1	0.469693	1	K15109	Organismal Systems	Immune system	Thermogenesis [PATH:ko04714]
A0A0F7ST05	A0A0F7ST05|A0A0F7ST05_PHARH Heat shock protein 70 OS=Phaffia rhodozyma OX=5421 PE=3 SV=1	0.088	-0.066	0.074	0.329	0.468	0.518	0.512582	0.112574	0.893959	0.112768	1	5.85758e-05	K03283	Genetic Information Processing	Transcription	Spliceosome [PATH:ko03040]
A0A0F7SJU3	A0A0F7SJU3|A0A0F7SJU3_PHARH HSP90 co-chaperone p23 OS=Phaffia rhodozyma OX=5421 PE=4 SV=1	-0.316	0.111	0.418	0.331	0.55	0.325	-0.385347	-0.095072	0.0787992	1	1	1	K15730	Metabolism	Lipid metabolism	Arachidonic acid metabolism [PATH:ko00590]
A0A0F7SNV5	A0A0F7SNV5|A0A0F7SNV5_PHARH Mov34-domain-containing protein OS=Phaffia rhodozyma OX=5421 PE=4 SV=1	-0.12	0.006	0.139	0.331	0.636	0.441	0.0936044	0.113366	0.257655	1	1	1	K03249	Genetic Information Processing	Translation	RNA transport [PATH:ko03013]
A0A0F7SHP4	A0A0F7SHP4|A0A0F7SHP4_PHARH Cytochrome c oxidase, subunit VIa/COX13 OS=Phaffia rhodozyma OX=5421 PE=3 SV=1	-0.119	-0.25	0.129	0.331	0.176	0.443	-0.0359217	-0.446712	-0.539845	1	0.147925	0.187146	K02266	Metabolism	Energy metabolism	Oxidative phosphorylation [PATH:ko00190]
A0A0F7SJJ7	A0A0F7SJJ7|A0A0F7SJJ7_PHARH Superoxide dismutase OS=Phaffia rhodozyma OX=5421 PE=3 SV=1	-0.115	0.466	0.553	0.331	0.025	0.029	-0.217401	0.77658	0.650125	1	0.000100369	0.0169119	K04564	Environmental Information Processing	Signal transduction	MAPK signaling pathway - fly [PATH:ko04013]
A0A0F7SPX1	A0A0F7SPX1|A0A0F7SPX1_PHARH E OS=Phaffia rhodozyma OX=5421 PE=4 SV=1	-0.288	-0.492	0.003	0.332	0.167	0.663	0.396752	-0.087073	0.621516	1	1	0.0457597	K01061	Metabolism	Carbohydrate metabolism	Fluorobenzoate degradation [PATH:ko00364]
A0A0F7SYE1	A0A0F7SYE1|A0A0F7SYE1_PHARH Mov34-domain-containing protein OS=Phaffia rhodozyma OX=5421 PE=4 SV=1	-0.202	-0.047	0.061	0.332	0.566	0.602	-0.00368594	-0.21615	-0.416136	1	1	0.605578	K03030	Genetic Information Processing	Folding, sorting and degradation	Proteasome [PATH:ko03050]
A0A0F7SJI9	A0A0F7SJI9|A0A0F7SJI9_PHARH Uncharacterized conserved protein OS=Phaffia rhodozyma OX=5421 PE=4 SV=1	-0.187	-0.179	-0.595	0.332	0.391	0.064	0.268948	-0.94681	-0.536313	1	1.70436e-05	0.195521	K14832	Brite Hierarchies	Protein families: genetic information processing	Ribosome biogenesis [BR:ko03009]
A0A0F7SUR8	A0A0F7SUR8|A0A0F7SUR8_PHARH Ubiquitin-conjugating enzyme e2 OS=Phaffia rhodozyma OX=5421 PE=3 SV=1	-0.168	-0.131	0.306	0.332	0.44	0.229	-0.0534015	-0.0719798	0.61442	1	1	0.0279319	K06689	Genetic Information Processing	Folding, sorting and degradation	Protein processing in endoplasmic reticulum [PATH:ko04141]
A0A0F7SIY3	A0A0F7SIY3|A0A0F7SIY3_PHARH RNA polymerase II elongator associated protein OS=Phaffia rhodozyma OX=5421 PE=4 SV=1	-0.527	-0.616	#N/A	0.333	0.269	#N/A	-0.263835	0.404799	1.07124	1	1	0.00261763	K15456	Brite Hierarchies	Protein families: genetic information processing	Transfer RNA biogenesis [BR:ko03016]
A0A0F7STP8	A0A0F7STP8|A0A0F7STP8_PHARH Uncharacterized protein OS=Phaffia rhodozyma OX=5421 PE=4 SV=1	-0.27	-0.157	0.176	0.333	0.467	0.545	-0.145046	1.29343	0.795928	1	0.000755009	0.328716	K13353	Cellular Processes	Transport and catabolism	Peroxisome [PATH:ko04146]
A0A0F7SMS9	A0A0F7SMS9|A0A0F7SMS9_PHARH Uncharacterized conserved protein OS=Phaffia rhodozyma OX=5421 PE=4 SV=1	-0.25	-0.086	-0.027	0.333	0.545	0.867	0.00612041	0.245248	0.00615119	1	1	1	K12864	Genetic Information Processing	Transcription	Spliceosome [PATH:ko03040]
A0A0F7SKC6	A0A0F7SKC6|A0A0F7SKC6_PHARH Membrane coat complex Retromer, subunit VPS5/SNX1, Sorting nexins, and related PX domain-containing proteins OS=Phaffia rhodozyma OX=5421 PE=4 SV=1	-0.197	0.322	-0.016	0.333	0.191	0.871	-0.0864712	-0.936461	-0.776633	1	3.76416e-07	0.000843883	K01598	Metabolism	Metabolism of cofactors and vitamins	Pantothenate and CoA biosynthesis [PATH:ko00770]
A0A0F7SJN6	A0A0F7SJN6|A0A0F7SJN6_PHARH Serine/threonine kinase TIP30/CC3 OS=Phaffia rhodozyma OX=5421 PE=4 SV=1	-0.145	-0.027	-0.451	0.333	0.585	0.082	0.0309803	0.310063	-0.353202	1	1	1	K17290	Brite Hierarchies	Protein families: signaling and cellular processes	Exosome [BR:ko04147]
A0A0F7SMR6	A0A0F7SMR6|A0A0F7SMR6_PHARH 60s ribosomal protein l7 OS=Phaffia rhodozyma OX=5421 PE=4 SV=1	0.139	-0.096	-0.025	0.333	0.423	0.848	0.440516	0.602884	1.17237	0.555176	0.00534444	3.71385e-08	K02937	Genetic Information Processing	Translation	Ribosome [PATH:ko03010]
A0A0F7SS78	A0A0F7SS78|A0A0F7SS78_PHARH Protein MM3350-like domain OS=Phaffia rhodozyma OX=5421 PE=4 SV=1	-0.13	0.438	0.664	0.333	0.055	0.016	0.0239706	-0.381919	0.654969	1	1	0.14685	-	#N/A	#N/A	#N/A
A0A0F7SP23	A0A0F7SP23|A0A0F7SP23_PHARH Pre-mrna splicing factor prp1 OS=Phaffia rhodozyma OX=5421 PE=4 SV=1	0.452	-0.098	0.435	0.334	0.551	0.332	0.0252113	-0.523497	-0.481524	1	0.0614095	0.257004	K12855	Genetic Information Processing	Transcription	Spliceosome [PATH:ko03040]
A0A0F7SVY5	A0A0F7SVY5|A0A0F7SVY5_PHARH Cytidine deaminase OS=Phaffia rhodozyma OX=5421 PE=3 SV=1	-0.245	0.422	0.301	0.334	0.16	0.368	-0.0496247	-0.183953	0.0448633	1	1	1	K01489	Metabolism	Nucleotide metabolism	Pyrimidine metabolism [PATH:ko00240]
A0A0F7SMZ2	A0A0F7SMZ2|A0A0F7SMZ2_PHARH Nuclear protein export factor OS=Phaffia rhodozyma OX=5421 PE=4 SV=1	0.216	0.009	-0.08	0.334	0.636	0.764	-0.106453	-1.1547	-1.33556	1	0.016062	0.000452455	K23719	Brite Hierarchies	Protein families: genetic information processing	Messenger RNA biogenesis [BR:ko03019]
A0A0F7SJ56	A0A0F7SJ56|A0A0F7SJ56_PHARH Anthranilate phosphoribosyltransferase OS=Phaffia rhodozyma OX=5421 PE=4 SV=1	-0.218	0.048	-0.082	0.335	0.6	0.785	-0.1106	-0.375694	-0.377785	1	0.679037	1	K00766	Metabolism	Amino acid metabolism	Phenylalanine, tyrosine and tryptophan biosynthesis [PATH:ko00400]
A0A0F7SHK0	A0A0F7SHK0|A0A0F7SHK0_PHARH RmlC-like jelly roll fold OS=Phaffia rhodozyma OX=5421 PE=4 SV=1	-0.158	-0.838	-0.285	0.335	0.003	0.309	0.0451336	-3.02523	-1.38371	1	4.98722e-70	6.83807e-12	K02021	Brite Hierarchies	Protein families: signaling and cellular processes	Transporters [BR:ko02000]
A0A0F7ST64	A0A0F7ST64|A0A0F7ST64_PHARH Eukaryotic translation initiation factor 3 subunit K OS=Phaffia rhodozyma OX=5421 PE=3 SV=1	-0.126	-0.102	-0.021	0.336	0.465	0.861	0.113152	0.382383	0.0536	1	0.714074	1	K15028	Brite Hierarchies	Protein families: genetic information processing	Translation factors [BR:ko03012]
A0A0F7SGE8	A0A0F7SGE8|A0A0F7SGE8_PHARH Molecular chaperones HSP70/HSC70, HSP70 superfamily OS=Phaffia rhodozyma OX=5421 PE=4 SV=1	0.175	-0.331	0.12	0.338	0.075	0.503	0.00187437	-0.925696	-0.804842	1	3.46743e-06	0.00180239	K23562	Brite Hierarchies	Protein families: genetic information processing	Membrane trafficking [BR:ko04131]
A0A0F7SS72	A0A0F7SS72|A0A0F7SS72_PHARH Transaminase OS=Phaffia rhodozyma OX=5421 PE=4 SV=1	-0.234	0.236	0.211	0.339	0.366	0.466	-0.21784	0.323836	1.52931	1	1	6.55386e-12	K00814	Metabolism	Energy metabolism	Carbon fixation in photosynthetic [PATH:ko00710]
A0A0F7SUB6	A0A0F7SUB6|A0A0F7SUB6_PHARH 60s ribosomal protein l32 OS=Phaffia rhodozyma OX=5421 PE=4 SV=1	0.131	0.019	-0.045	0.339	0.608	0.8	0.126027	0.853383	0.511783	1	0.000111769	0.488312	K02912	Genetic Information Processing	Translation	Ribosome [PATH:ko03010]
A0A0F7SIG6	A0A0F7SIG6|A0A0F7SIG6_PHARH Vacuolar protein sorting-associated protein 29 OS=Phaffia rhodozyma OX=5421 PE=3 SV=1	-0.179	-0.065	0.334	0.34	0.554	0.204	0.259338	0.258604	0.81638	1	1	0.000807647	K18467	Cellular Processes	Transport and catabolism	Endocytosis [PATH:ko04144]
A0A0F7STF4	A0A0F7STF4|A0A0F7STF4_PHARH mRNA splicing protein CDC5 (Myb superfamily) OS=Phaffia rhodozyma OX=5421 PE=4 SV=1	-0.148	-0.025	0	0.34	0.591	0.883	0.149844	0.037189	-0.0824185	1	1	1	K12860	Genetic Information Processing	Transcription	Spliceosome [PATH:ko03040]
A0A0F7SV87	A0A0F7SV87|A0A0F7SV87_PHARH Mitochondrial ribosomal protein L17 OS=Phaffia rhodozyma OX=5421 PE=4 SV=1	-0.249	0.082	0.553	0.341	0.569	0.136	0.0493738	0.385961	0.341889	1	0.718773	1	K17427	Brite Hierarchies	Protein families: genetic information processing	Ribosome [BR:ko03011]
A0A0F7SL74	A0A0F7SL74|A0A0F7SL74_PHARH zf-Mss51 domain-containing protein OS=Phaffia rhodozyma OX=5421 PE=4 SV=1	0.222	0.073	0.538	0.341	0.551	0.033	0.195115	0.250262	0.923924	1	1	0.000120634	K17656	Brite Hierarchies	Protein families: genetic information processing	Mitochondrial biogenesis [BR:ko03029]
A0A0F7SUY5	A0A0F7SUY5|A0A0F7SUY5_PHARH Rna-binding domain-containing protein OS=Phaffia rhodozyma OX=5421 PE=4 SV=1	0.38	-0.027	-0.087	0.342	0.599	0.809	0.197198	0.274902	0.0725097	1	1	1	K11094	Genetic Information Processing	Transcription	Spliceosome [PATH:ko03040]
A0A0F7SUQ3	A0A0F7SUQ3|A0A0F7SUQ3_PHARH Atp-dependent peptidase OS=Phaffia rhodozyma OX=5421 PE=3 SV=1	0.262	-0.426	0.125	0.342	0.14	0.54	0.130702	0.169926	0.102581	1	1	1	K08955	Cellular Processes	Transport and catabolism	Mitophagy - yeast [PATH:ko04139]
A0A0F7SLU9	A0A0F7SLU9|A0A0F7SLU9_PHARH Histone acetyltransferase SAGA, TRRAP/TRA1 component, PI-3 kinase superfamily OS=Phaffia rhodozyma OX=5421 PE=3 SV=1	0.109	-0.092	-0.03	0.342	0.404	0.81	0.00404837	1.09453	-0.173368	1	3.64646e-07	1	K08874	Human Diseases	Infectious disease: viral	Human T-cell leukemia virus 1 infection [PATH:ko05166]
A0A0F7STE5	A0A0F7STE5|A0A0F7STE5_PHARH Swi snf complex protein OS=Phaffia rhodozyma OX=5421 PE=4 SV=1	-0.157	-0.284	-0.065	0.343	0.219	0.789	-0.0311738	-0.836478	-0.72774	1	7.19017e-05	0.00534958	K11649	Organismal Systems	Immune system	Thermogenesis [PATH:ko04714]
A0A0F7SJP3	A0A0F7SJP3|A0A0F7SJP3_PHARH 60s ribosomal protein l2 l8 OS=Phaffia rhodozyma OX=5421 PE=4 SV=1	0.145	-0.089	-0.125	0.343	0.437	0.592	0.485806	0.564053	0.794931	0.576718	0.0293029	0.00672037	K02938	Genetic Information Processing	Translation	Ribosome [PATH:ko03010]
A0A0F7SHM3	A0A0F7SHM3|A0A0F7SHM3_PHARH Ubiquitin carboxyl-terminal hydrolase 5 OS=Phaffia rhodozyma OX=5421 PE=3 SV=1	-0.116	0.063	0.124	0.343	0.549	0.474	-0.0853483	-0.583012	-0.692883	1	0.0232099	0.00991791	K11838	Environmental Information Processing	Signal transduction	FoxO signaling pathway [PATH:ko04068]
A0A0F7SF40	A0A0F7SF40|A0A0F7SF40_PHARH Actin-related protein 2/3 complex subunit 3 OS=Phaffia rhodozyma OX=5421 PE=3 SV=1	-0.185	-0.064	-0.13	0.344	0.551	0.725	0.110389	0.480195	-0.465032	1	0.133516	0.445074	K05756	Cellular Processes	Transport and catabolism	Endocytosis [PATH:ko04144]
A0A0F7SJ90	A0A0F7SJ90|A0A0F7SJ90_PHARH ATP synthase subunit gamma OS=Phaffia rhodozyma OX=5421 PE=3 SV=1	-0.079	0.098	0.338	0.344	0.431	0.029	0.199849	0.317921	0.284956	1	0.959063	1	K02136	Metabolism	Energy metabolism	Oxidative phosphorylation [PATH:ko00190]
A0A0F7SRR4	A0A0F7SRR4|A0A0F7SRR4_PHARH Asparaginyl-tRNA synthetase (Mitochondrial) OS=Phaffia rhodozyma OX=5421 PE=4 SV=1	0.413	0.272	0.465	0.345	0.413	0.324	0.171845	0.281155	0.922202	1	1	0.00166264	K01893	Genetic Information Processing	Translation	Aminoacyl-tRNA biosynthesis [PATH:ko00970]
A0A0F7SFF9	A0A0F7SFF9|A0A0F7SFF9_PHARH Ras protein OS=Phaffia rhodozyma OX=5421 PE=4 SV=1	0.68	#N/A	#N/A	0.346	#N/A	#N/A	0.313591	-0.0820528	0.806338	1	1	0.167323	K07827	Environmental Information Processing	Signal transduction	Ras signaling pathway [PATH:ko04014]
A0A0F7SPV6	A0A0F7SPV6|A0A0F7SPV6_PHARH Uncharacterized protein family UPF0662 OS=Phaffia rhodozyma OX=5421 PE=4 SV=1	0.334	0.095	0.282	0.346	0.551	0.383	-0.0736751	0.650546	-0.143847	1	0.00421374	1	K13582	Cellular Processes	Cell growth and death	Cell cycle - Caulobacter [PATH:ko04112]
A0A0F7SH29	A0A0F7SH29|A0A0F7SH29_PHARH T-snare OS=Phaffia rhodozyma OX=5421 PE=3 SV=1	-0.283	-0.315	0.02	0.346	0.325	0.653	-0.277867	-0.729755	-0.127235	1	0.0210579	1	K08488	Genetic Information Processing	Folding, sorting and degradation	SNARE interactions in vesicular transport [PATH:ko04130]
A0A0F7SQU8	A0A0F7SQU8|A0A0F7SQU8_PHARH Mitochondrial substrate/solute carrier OS=Phaffia rhodozyma OX=5421 PE=3 SV=1	-0.238	-0.139	-0.012	0.346	0.466	0.879	-0.175843	-0.124399	0.0304011	1	1	1	K17967	Brite Hierarchies	Protein families: genetic information processing	Mitochondrial biogenesis [BR:ko03029]
A0A0F7SSG8	A0A0F7SSG8|A0A0F7SSG8_PHARH -dihydroxy-3-keto-5-methylthiopentene dioxygenase OS=Phaffia rhodozyma OX=5421 PE=4 SV=1	0.228	-0.058	-0.192	0.346	0.555	0.562	0.203421	0.524638	0.58335	1	0.108411	0.117293	K08967	Metabolism	Amino acid metabolism	Cysteine and methionine metabolism [PATH:ko00270]
A0A0F7SG52	A0A0F7SG52|A0A0F7SG52_PHARH Polysaccharide deacetylase OS=Phaffia rhodozyma OX=5421 PE=4 SV=1	-0.215	-0.511	0.304	0.346	0.084	0.342	0.0650068	-1.13537	-0.152806	1	2.25957e-10	1	K22278	Not included in Pathway or Brite	Unclassified: metabolism	Enzymes with EC numbers
A0A0F7SH99	A0A0F7SH99|A0A0F7SH99_PHARH Heparinase II/III-like OS=Phaffia rhodozyma OX=5421 PE=4 SV=1	-0.198	0.295	0.276	0.346	0.242	0.342	0.094646	-0.468174	-0.86904	1	0.0746266	6.56139e-05	K22893	Brite Hierarchies	Protein families: metabolim	Protein kinases [BR:ko01001]
A0A0F7SIA2	A0A0F7SIA2|A0A0F7SIA2_PHARH Uncharacterized protein OS=Phaffia rhodozyma OX=5421 PE=4 SV=1	0.146	-0.307	0.391	0.346	0.097	0.054	-0.231866	-0.407114	-0.169125	1	0.380394	1	-	#N/A	#N/A	#N/A
A0A0F7SPZ1	A0A0F7SPZ1|A0A0F7SPZ1_PHARH Glycine cleavage system P protein OS=Phaffia rhodozyma OX=5421 PE=3 SV=1	-0.11	0.078	0.273	0.346	0.491	0.144	0.35913	0.0881237	1.11118	1	1	2.67098e-06	K00281	Metabolism	Carbohydrate metabolism	Glyoxylate and dicarboxylate metabolism [PATH:ko00630]
A0A0F7SL77	A0A0F7SL77|A0A0F7SL77_PHARH Fumarate hydratase OS=Phaffia rhodozyma OX=5421 PE=3 SV=1	-0.078	0.428	0.031	0.346	0.003	0.616	0.254837	0.782256	0.161439	1	0.000106037	1	K01679	Metabolism	Carbohydrate metabolism	Citrate cycle (TCA cycle) [PATH:ko00020]
A0A0F7SLN9	A0A0F7SLN9|A0A0F7SLN9_PHARH U3 small nucleolar RNA-associated protein 22 OS=Phaffia rhodozyma OX=5421 PE=3 SV=1	-0.285	-0.052	0.486	0.347	0.584	0.244	-0.0255378	0.126646	0.272217	1	1	1	K14544	Genetic Information Processing	Translation	Ribosome biogenesis in eukaryotes [PATH:ko03008]
A0A0F7SIL2	A0A0F7SIL2|A0A0F7SIL2_PHARH Adenine phosphoribosyltransferase OS=Phaffia rhodozyma OX=5421 PE=3 SV=1	0.218	0.059	0.157	0.347	0.577	0.46	0.756973	1.62343	1.06411	0.0531024	3.05755e-13	0.000789199	K00759	Metabolism	Nucleotide metabolism	Purine metabolism [PATH:ko00230]
A0A0F7SEU6	A0A0F7SEU6|A0A0F7SEU6_PHARH Er to golgi transport-related protein OS=Phaffia rhodozyma OX=5421 PE=3 SV=1	-0.201	0.163	0.069	0.347	0.429	0.602	-0.237162	-0.253592	-0.645779	1	1	0.0633895	K20352	Brite Hierarchies	Protein families: genetic information processing	Membrane trafficking [BR:ko04131]
A0A0F7SKT5	A0A0F7SKT5|A0A0F7SKT5_PHARH Gtp cyclohydrolase i OS=Phaffia rhodozyma OX=5421 PE=3 SV=1	-0.185	-0.24	-0.197	0.347	0.301	0.606	-0.212287	-0.206997	-0.64205	1	1	0.648084	K01495	Metabolism	Metabolism of cofactors and vitamins	Folate biosynthesis [PATH:ko00790]
A0A0F7SKQ8	A0A0F7SKQ8|A0A0F7SKQ8_PHARH SGNH hydrolase-type esterase domain OS=Phaffia rhodozyma OX=5421 PE=4 SV=1	-0.18	0.127	0.174	0.347	0.486	0.468	0.00938799	-0.146354	-0.0658524	1	1	1	-	#N/A	#N/A	#N/A
A0A0F7SXE3	A0A0F7SXE3|A0A0F7SXE3_PHARH NADH:ubiquinone oxidoreductase, NDUFS6/13 kDa subunit OS=Phaffia rhodozyma OX=5421 PE=4 SV=1	-0.155	-0.215	-0.253	0.347	0.314	0.441	-0.990677	-1.6323	-0.838478	0.0118881	5.33222e-09	0.0482881	K03939	Metabolism	Energy metabolism	Oxidative phosphorylation [PATH:ko00190]
A0A0F7SUP0	A0A0F7SUP0|A0A0F7SUP0_PHARH General substrate transporter OS=Phaffia rhodozyma OX=5421 PE=3 SV=1	0.445	0.035	0.448	0.348	0.626	0.345	-0.0450517	0.569464	-0.508009	1	0.0198728	0.171622	K08139	Cellular Processes	Cell growth and death	Meiosis - yeast [PATH:ko04113]
A0A0F7SIK2	A0A0F7SIK2|A0A0F7SIK2_PHARH RP-S13, rpsM OS=Phaffia rhodozyma OX=5421 PE=4 SV=1	-0.334	-0.932	-0.579	0.348	0.111	0.303	0.00997632	-0.0233213	0.0794871	1	1	1	K02952	Genetic Information Processing	Translation	Ribosome [PATH:ko03010]
A0A0F7SFB2	A0A0F7SFB2|A0A0F7SFB2_PHARH DNA-directed RNA polymerase subunit OS=Phaffia rhodozyma OX=5421 PE=3 SV=1	-0.332	#N/A	-0.222	0.348	#N/A	0.762	0.118885	1.40897	0.535103	1	2.32371e-05	1	K03000	Genetic Information Processing	Transcription	RNA polymerase [PATH:ko03020]
A0A0F7SGT3	A0A0F7SGT3|A0A0F7SGT3_PHARH Vesicle trafficking protein Sec1 OS=Phaffia rhodozyma OX=5421 PE=3 SV=1	-0.284	0.279	0.22	0.348	0.37	0.492	-0.0464922	-1.38118	-1.23694	1	4.05841e-13	6.98213e-09	K15292	Organismal Systems	Nervous system	Synaptic vesicle cycle [PATH:ko04721]
A0A0F7SLU1	A0A0F7SLU1|A0A0F7SLU1_PHARH Uncharacterized protein OS=Phaffia rhodozyma OX=5421 PE=4 SV=1	-0.283	-0.217	-0.713	0.348	0.42	0.132	-0.185668	-0.612046	-0.318592	1	0.0102648	1	K07706	Environmental Information Processing	Signal transduction	Two-component system [PATH:ko02020]
A0A0F7SGC4	A0A0F7SGC4|A0A0F7SGC4_PHARH Histone deacetylase complex, SIN3 component OS=Phaffia rhodozyma OX=5421 PE=4 SV=1	-0.268	-0.362	-0.325	0.348	0.28	0.523	-0.0809551	-0.203962	-0.323654	1	1	1	K11644	Cellular Processes	Transport and catabolism	Mitophagy - yeast [PATH:ko04139]
A0A0F7SRP4	A0A0F7SRP4|A0A0F7SRP4_PHARH Dead-domain-containing protein OS=Phaffia rhodozyma OX=5421 PE=3 SV=1	-0.122	-0.135	-0.071	0.348	0.385	0.755	0.148377	-0.204905	-0.271329	1	1	1	K13025	Genetic Information Processing	Transcription	Spliceosome [PATH:ko03040]
A0A0F7SJD9	A0A0F7SJD9|A0A0F7SJD9_PHARH Ubiquinol cytochrome c reductase, subunit QCR2 OS=Phaffia rhodozyma OX=5421 PE=4 SV=1	0.09	-0.018	0.011	0.348	0.584	0.653	0.158091	0.833616	0.596084	1	1.97498e-05	0.11188	K00415	Metabolism	Energy metabolism	Oxidative phosphorylation [PATH:ko00190]
A0A0F7SRS3	A0A0F7SRS3|A0A0F7SRS3_PHARH CAAX prenyl protease OS=Phaffia rhodozyma OX=5421 PE=3 SV=1	-0.167	-0.411	0.223	0.349	0.112	0.349	-0.219105	-0.61061	0.149039	1	0.0574622	1	K06013	Metabolism	Metabolism of terpenoids and polyketides	Terpenoid backbone biosynthesis [PATH:ko00900]
A0A0F7SPD0	A0A0F7SPD0|A0A0F7SPD0_PHARH Wd40 repeat-like protein OS=Phaffia rhodozyma OX=5421 PE=3 SV=1	-0.147	-0.039	-0.093	0.349	0.562	0.744	-0.20366	-0.231345	-0.503422	1	1	0.403963	K14004	Genetic Information Processing	Translation	RNA transport [PATH:ko03013]
A0A0F7SGA7	A0A0F7SGA7|A0A0F7SGA7_PHARH Aspartate-trna ligase OS=Phaffia rhodozyma OX=5421 PE=3 SV=1	-0.093	-0.164	0.23	0.349	0.275	0.19	0.141479	-0.380521	0.600692	1	0.732648	0.112714	K22503	Genetic Information Processing	Translation	Aminoacyl-tRNA biosynthesis [PATH:ko00970]
A0A0F7SRL5	A0A0F7SRL5|A0A0F7SRL5_PHARH Predicted inosine-uridine preferring nucleoside hydrolase OS=Phaffia rhodozyma OX=5421 PE=4 SV=1	0.438	0.042	0.255	0.35	0.619	0.487	-0.0968043	-0.667985	-0.231565	1	0.0146622	1	K01239	Metabolism	Nucleotide metabolism	Purine metabolism [PATH:ko00230]
A0A0F7SKW2	A0A0F7SKW2|A0A0F7SKW2_PHARH Carboxypeptidase OS=Phaffia rhodozyma OX=5421 PE=3 SV=1	-0.211	-0.211	-0.054	0.35	0.37	0.824	-0.457027	0.398914	-0.89	0.889273	0.336699	9.32855e-05	K13289	Cellular Processes	Transport and catabolism	Lysosome [PATH:ko04142]
A0A0F7SVX9	A0A0F7SVX9|A0A0F7SVX9_PHARH Ribosomal protein S8 OS=Phaffia rhodozyma OX=5421 PE=4 SV=1	-0.185	0.096	-0.167	0.35	0.532	0.642	-0.109246	0.716377	0.211302	1	0.0144347	1	K02994	Genetic Information Processing	Translation	Ribosome [PATH:ko03010]
A0A0F7SQV7	A0A0F7SQV7|A0A0F7SQV7_PHARH NADH-cytochrome b-5 reductase OS=Phaffia rhodozyma OX=5421 PE=4 SV=1	-0.101	-0.08	0.452	0.35	0.467	0.007	0.0317615	-0.0435496	0.677154	1	1	0.00715152	K00326	Metabolism	Carbohydrate metabolism	Amino sugar and nucleotide [PATH:ko00520]
A0A0F7SUF8	A0A0F7SUF8|A0A0F7SUF8_PHARH Haloacid dehalogenase-like hydrolase OS=Phaffia rhodozyma OX=5421 PE=4 SV=1	-0.251	-0.115	-0.262	0.351	0.514	0.611	0.161709	0.363738	0.648596	1	1	0.0533086	K18551	Metabolism	Metabolism of cofactors and vitamins	Nicotinate and nicotinamide metabolism [PATH:ko00760]
A0A0F7SN13	A0A0F7SN13|A0A0F7SN13_PHARH Alpha-amylase OS=Phaffia rhodozyma OX=5421 PE=3 SV=1	-0.226	-0.346	0.21	0.352	0.247	0.463	-0.206301	-0.844897	0.749386	1	0.000887496	0.0115564	K01176	Metabolism	Carbohydrate metabolism	Starch and sucrose metabolism [PATH:ko00500]
A0A0F7SEQ1	A0A0F7SEQ1|A0A0F7SEQ1_PHARH Serine/threonine-protein phosphatase OS=Phaffia rhodozyma OX=5421 PE=3 SV=1	-0.142	0.137	-0.089	0.352	0.416	0.745	-0.0037522	1.09851	-0.116788	1	4.55431e-07	1	K06269	Genetic Information Processing	Translation	mRNA surveillance pathway [PATH:ko03015]
A0A0F7SXJ9	A0A0F7SXJ9|A0A0F7SXJ9_PHARH Transcriptional coactivator p100 OS=Phaffia rhodozyma OX=5421 PE=4 SV=1	-0.087	-0.081	-0.051	0.352	0.457	0.784	0.0289256	-0.849857	-0.640788	1	6.55957e-05	0.065122	K15979	Human Diseases	Cancer: overview	Viral carcinogenesis [PATH:ko05203]
A0A0F7SKR4	A0A0F7SKR4|A0A0F7SKR4_PHARH Eukaryotic translation initiation factor 5b OS=Phaffia rhodozyma OX=5421 PE=4 SV=1	-0.111	0.053	0.089	0.353	0.565	0.54	0.196398	0.0239072	0.161026	1	1	1	K03243	Genetic Information Processing	Translation	RNA transport [PATH:ko03013]
A0A0F7SUU7	A0A0F7SUU7|A0A0F7SUU7_PHARH Cell division cycle 37 protein, CDC37 OS=Phaffia rhodozyma OX=5421 PE=4 SV=1	0.212	-0.091	0.326	0.354	0.49	0.214	-0.483508	-1.04524	-0.607206	1	2.28943e-07	0.0567534	K09554	Environmental Information Processing	Signal transduction	PI3K-Akt signaling pathway [PATH:ko04151]
A0A0F7SU52	A0A0F7SU52|A0A0F7SU52_PHARH E, gnl, RGN OS=Phaffia rhodozyma OX=5421 PE=4 SV=1	-0.202	0.138	0.526	0.354	0.484	0.132	-0.305107	0.748098	1.77551	1	0.000229518	2.10002e-20	K01053	Metabolism	Carbohydrate metabolism	Pentose phosphate pathway [PATH:ko00030]
A0A0F7SLP4	A0A0F7SLP4|A0A0F7SLP4_PHARH Electron transfer flavoprotein, beta subunit OS=Phaffia rhodozyma OX=5421 PE=4 SV=1	-0.1	0.165	0.25	0.354	0.32	0.188	0.0532559	0.717406	0.363429	1	0.00167448	0.968676	K03521	Not included in Pathway or Brite	Unclassified: metabolism	Energy metabolism
A0A0F7SET0	A0A0F7SET0|A0A0F7SET0_PHARH Mitochondrial carrier OS=Phaffia rhodozyma OX=5421 PE=3 SV=1	-0.155	0.109	-0.179	0.355	0.485	0.555	0.281193	0.150699	-0.407027	1	1	1	K00999	Metabolism	Carbohydrate metabolism	Inositol phosphate metabolism [PATH:ko00562]
A0A0F7SKF8	A0A0F7SKF8|A0A0F7SKF8_PHARH Methionyl-trna synthetase OS=Phaffia rhodozyma OX=5421 PE=3 SV=1	-0.115	-0.05	-0.12	0.355	0.553	0.651	0.0069451	0.19181	0.023237	1	1	1	K01874	Metabolism	Metabolism of other amino acids	Selenocompound metabolism [PATH:ko00450]
A0A0F7SJ11	A0A0F7SJ11|A0A0F7SJ11_PHARH Uncharacterized protein OS=Phaffia rhodozyma OX=5421 PE=4 SV=1	0.242	-0.246	0.033	0.356	0.292	0.645	0.257457	0.308512	0.0903443	1	1	1	K04564	Environmental Information Processing	Signal transduction	MAPK signaling pathway - fly [PATH:ko04013]
A0A0F7SKX1	A0A0F7SKX1|A0A0F7SKX1_PHARH Dolichol-phosphate mannosyltransferase subunit 1 OS=Phaffia rhodozyma OX=5421 PE=3 SV=1	-0.191	0.188	0.075	0.356	0.415	0.597	0.121515	-0.529307	0.0460568	1	0.13666	1	K00721	Metabolism	Glycan biosynthesis and metabolism	N-Glycan biosynthesis [PATH:ko00510]
A0A0F7SP47	A0A0F7SP47|A0A0F7SP47_PHARH S-phase kinase-associated protein 1a-like protein OS=Phaffia rhodozyma OX=5421 PE=3 SV=1	-0.104	0.256	0.189	0.356	0.161	0.3	-0.0922578	0.188583	-0.338715	1	1	1	K03094	Genetic Information Processing	Folding, sorting and degradation	Protein processing in endoplasmic reticulum [PATH:ko04141]
A0A0F7SLN0	A0A0F7SLN0|A0A0F7SLN0_PHARH Serine/threonine-protein phosphatase OS=Phaffia rhodozyma OX=5421 PE=3 SV=1	-0.145	-0.047	0.04	0.357	0.557	0.619	-0.0037522	1.09851	-0.116788	1	4.55431e-07	1	K06269	Genetic Information Processing	Translation	mRNA surveillance pathway [PATH:ko03015]
A0A0F7SUU3	A0A0F7SUU3|A0A0F7SUU3_PHARH Peripheral-type benzodiazepine receptor and related proteins OS=Phaffia rhodozyma OX=5421 PE=4 SV=1	-0.117	1.399	0.093	0.359	0	0.54	0.688751	3.0124	1.53873	0.131907	8.9509e-50	4.72683e-09	K05770	Environmental Information Processing	Signaling molecules and interaction	Neuroactive ligand-receptor interaction [PATH:ko04080]
A0A0F7SRV2	A0A0F7SRV2|A0A0F7SRV2_PHARH NADH-dehydrogenase (Ubiquinone) OS=Phaffia rhodozyma OX=5421 PE=4 SV=1	0.363	-0.278	-0.175	0.36	0.367	0.724	0.0211669	0.472334	0.196993	1	0.749054	1	K03885	Metabolism	Energy metabolism	Oxidative phosphorylation [PATH:ko00190]
A0A0F7SM27	A0A0F7SM27|A0A0F7SM27_PHARH Trafficking protein particle complex subunit OS=Phaffia rhodozyma OX=5421 PE=3 SV=1	0.298	0.029	0.243	0.36	0.618	0.417	-0.0457004	0.141887	-0.20814	1	1	1	K20280	Brite Hierarchies	Protein families: genetic information processing	Membrane trafficking [BR:ko04131]
A0A0F7SEJ0	A0A0F7SEJ0|A0A0F7SEJ0_PHARH Stress responsive alpha-beta barrel OS=Phaffia rhodozyma OX=5421 PE=4 SV=1	0.257	0.451	0.991	0.36	0.124	0.03	0.130582	0.0680671	-0.270954	1	1	1	K21456	Metabolism	Amino acid metabolism	Cysteine and methionine metabolism [PATH:ko00270]
A0A0F7SH22	A0A0F7SH22|A0A0F7SH22_PHARH T-complex protein 1 epsilon subunit OS=Phaffia rhodozyma OX=5421 PE=3 SV=1	0.147	0.089	0.12	0.36	0.471	0.466	0.0823093	0.00574128	-0.440801	1	1	0.680143	K09497	Brite Hierarchies	Protein families: genetic information processing	Chaperones and folding catalysts [BR:ko03110]
A0A0F7SIM7	A0A0F7SIM7|A0A0F7SIM7_PHARH 40S ribosomal protein S8 OS=Phaffia rhodozyma OX=5421 PE=3 SV=1	0.14	-0.394	-0.019	0.36	0.049	0.862	0.427077	0.420255	0.868121	1	0.395121	0.00243477	K02995	Genetic Information Processing	Translation	Ribosome [PATH:ko03010]
A0A0F7SQ32	A0A0F7SQ32|A0A0F7SQ32_PHARH C-3 sterol dehydrogenase/3-beta-hydroxysteroid dehydrogenase and related dehydrogenases OS=Phaffia rhodozyma OX=5421 PE=4 SV=1	0.449	0.027	-0.669	0.361	0.634	0.433	0.0391585	0.801752	0.512856	1	0.00208234	0.415627	K00789	Metabolism	Amino acid metabolism	Cysteine and methionine metabolism [PATH:ko00270]
A0A0F7SQW1	A0A0F7SQW1|A0A0F7SQW1_PHARH Mitochondrial pyruvate carrier OS=Phaffia rhodozyma OX=5421 PE=3 SV=1	0.2	0.461	0.444	0.361	0.079	0.105	-0.14224	0.543332	0.601912	1	0.195828	0.204037	K22139	Brite Hierarchies	Protein families: genetic information processing	Mitochondrial biogenesis [BR:ko03029]
A0A0F7STN2	A0A0F7STN2|A0A0F7STN2_PHARH T-complex protein 1 subunit eta OS=Phaffia rhodozyma OX=5421 PE=3 SV=1	-0.098	0.085	0.058	0.361	0.485	0.589	-0.128571	-0.176461	0.294316	1	1	1	K09499	Brite Hierarchies	Protein families: genetic information processing	Chaperones and folding catalysts [BR:ko03110]
A0A0F7SPS2	A0A0F7SPS2|A0A0F7SPS2_PHARH Pentatricopeptide repeat OS=Phaffia rhodozyma OX=5421 PE=4 SV=1	-0.255	-0.195	-0.371	0.362	0.434	0.464	0.284988	0.742824	0.373113	1	0.013011	1	K17710	Brite Hierarchies	Protein families: genetic information processing	Transfer RNA biogenesis [BR:ko03016]
A0A0F7SSB9	A0A0F7SSB9|A0A0F7SSB9_PHARH Cndp dipeptidase OS=Phaffia rhodozyma OX=5421 PE=4 SV=1	-0.104	0.244	0.187	0.362	0.167	0.33	0.0577987	-0.116858	0.263705	1	1	1	K15428	Metabolism	Metabolism of other amino acids	Glutathione metabolism [PATH:ko00480]
A0A0F7SMQ9	A0A0F7SMQ9|A0A0F7SMQ9_PHARH Alcohol dehydrogenase, class IV OS=Phaffia rhodozyma OX=5421 PE=4 SV=1	-0.323	-0.424	0.427	0.363	0.293	0.382	-0.0191167	-0.197477	-0.0501011	1	1	1	K00217	Metabolism	Carbohydrate metabolism	Benzoate degradation [PATH:ko00362]
A0A0F7SXC5	A0A0F7SXC5|A0A0F7SXC5_PHARH Heterogeneous nuclear ribonucleoprotein hrp1 OS=Phaffia rhodozyma OX=5421 PE=4 SV=1	-0.252	-0.432	0.114	0.363	0.234	0.596	0.120854	0.182912	0.456326	1	1	0.968891	K14411	Genetic Information Processing	Translation	mRNA surveillance pathway [PATH:ko03015]
A0A0F7SVK7	A0A0F7SVK7|A0A0F7SVK7_PHARH Uncharacterized conserved protein OS=Phaffia rhodozyma OX=5421 PE=4 SV=1	-0.183	-0.225	-0.145	0.363	0.348	0.706	-0.0449601	-0.958988	-0.772686	1	1.05382e-05	0.00417259	K23114	Brite Hierarchies	Protein families: genetic information processing	DNA repair and recombination proteins [BR:ko03400]
A0A0F7SXA1	A0A0F7SXA1|A0A0F7SXA1_PHARH Ubiquitin carboxyl-terminal hydrolase OS=Phaffia rhodozyma OX=5421 PE=3 SV=1	-0.182	-0.06	-0.261	0.363	0.557	0.518	-0.080431	-0.498147	-0.530615	1	0.085206	0.216911	K11843	Brite Hierarchies	Protein families: metabolim	Peptidases [BR:ko01002]
A0A0F7SWD4	A0A0F7SWD4|A0A0F7SWD4_PHARH WD40 repeat stress protein/actin interacting protein OS=Phaffia rhodozyma OX=5421 PE=4 SV=1	-0.107	0.048	0.082	0.364	0.576	0.559	0.19774	-0.833712	-0.0530806	1	0.00263022	1	K11274	Brite Hierarchies	Protein families: genetic information processing	Chromosome and associated proteins [BR:ko03036]
A0A0F7SLV3	A0A0F7SLV3|A0A0F7SLV3_PHARH Clathrin assembly protein ap47 OS=Phaffia rhodozyma OX=5421 PE=3 SV=1	-0.206	-0.206	-0.136	0.365	0.398	0.742	-0.23716	-0.359955	-0.772859	1	0.762953	0.0035237	K12393	Cellular Processes	Transport and catabolism	Lysosome [PATH:ko04142]
A0A0F7SRJ3	A0A0F7SRJ3|A0A0F7SRJ3_PHARH Aspartate kinase OS=Phaffia rhodozyma OX=5421 PE=3 SV=1	0.2	-0.119	0.055	0.365	0.419	0.608	-0.203242	0.0210837	-0.264911	1	1	1	K00928	Metabolism	Amino acid metabolism	Glycine, serine and threonine metabolism [PATH:ko00260]
A0A0F7SKA2	A0A0F7SKA2|A0A0F7SKA2_PHARH Ribosome maturation protein SBDS, N-terminal OS=Phaffia rhodozyma OX=5421 PE=4 SV=1	0.142	0.017	0.46	0.365	0.619	0.043	0.561369	-0.438614	0.877039	0.0444633	0.558511	5.05536e-05	K18798	Brite Hierarchies	Protein families: genetic information processing	Mitochondrial biogenesis [BR:ko03029]
A0A0F7SWV7	A0A0F7SWV7|A0A0F7SWV7_PHARH Anthranilate synthase component OS=Phaffia rhodozyma OX=5421 PE=4 SV=1	-0.113	0.027	-0.065	0.365	0.609	0.782	-0.0634329	-0.103428	-0.334693	1	1	1	K01657	Metabolism	Amino acid metabolism	Phenylalanine, tyrosine and tryptophan biosynthesis [PATH:ko00400]
A0A0F7SV41	A0A0F7SV41|A0A0F7SV41_PHARH Transcription elongation factor SPT6 OS=Phaffia rhodozyma OX=5421 PE=4 SV=1	-0.215	-0.272	-0.328	0.366	0.346	0.448	-0.058756	0.372945	-0.274387	1	0.895903	1	K11292	Brite Hierarchies	Protein families: genetic information processing	Transcription machinery [BR:ko03021]
A0A0F7ST90	A0A0F7ST90|A0A0F7ST90_PHARH Uroporphyrinogen decarboxylase OS=Phaffia rhodozyma OX=5421 PE=3 SV=1	-0.14	0.027	0.273	0.366	0.613	0.307	-0.00165565	0.273134	-0.0953541	1	1	1	K01599	Metabolism	Metabolism of cofactors and vitamins	Porphyrin and chlorophyll metabolism [PATH:ko00860]
A0A0F7SMX6	A0A0F7SMX6|A0A0F7SMX6_PHARH 60s acidic ribosomal protein p1 OS=Phaffia rhodozyma OX=5421 PE=3 SV=1	0.125	-0.18	0.109	0.366	0.226	0.452	0.573436	1.19048	1.33806	0.36465	3.0726e-08	2.12502e-07	K02942	Genetic Information Processing	Translation	Ribosome [PATH:ko03010]
A0A0F7SIS7	A0A0F7SIS7|A0A0F7SIS7_PHARH Dihydroorotate dehydrogenase (quinone), mitochondrial OS=Phaffia rhodozyma OX=5421 PE=3 SV=1	-0.11	0.013	0.096	0.366	0.633	0.538	0.164787	0.709583	0.0655193	1	0.00595144	1	K00254	Metabolism	Nucleotide metabolism	Pyrimidine metabolism [PATH:ko00240]
A0A0F7SYF3	A0A0F7SYF3|A0A0F7SYF3_PHARH Salt-sensitive 3'-phosphoadenosine-5'-phosphatase HAL2/SAL1 OS=Phaffia rhodozyma OX=5421 PE=4 SV=1	-0.101	0.23	0.049	0.366	0.217	0.598	0.390824	0.123021	-0.139364	1	1	1	K01082	Metabolism	Energy metabolism	Sulfur metabolism [PATH:ko00920]
A0A0F7SFM7	A0A0F7SFM7|A0A0F7SFM7_PHARH Glycerol-3-phosphate dehydrogenase OS=Phaffia rhodozyma OX=5421 PE=3 SV=1	-0.096	0.378	0.277	0.366	0.016	0.147	0.312738	0.780035	0.116181	1	0.00237821	1	K00111	Metabolism	Lipid metabolism	Glycerophospholipid metabolism [PATH:ko00564]
A0A0F7STC1	A0A0F7STC1|A0A0F7STC1_PHARH Vacuolar protein 8 OS=Phaffia rhodozyma OX=5421 PE=4 SV=1	-0.089	-0.011	-0.009	0.366	0.605	0.872	-0.172479	-0.289727	-0.240074	1	1	1	K08332	Brite Hierarchies	Protein families: genetic information processing	Membrane trafficking [BR:ko04131]
A0A0F7SH53	A0A0F7SH53|A0A0F7SH53_PHARH Acyl-dehydrogenase nm domain-like protein OS=Phaffia rhodozyma OX=5421 PE=3 SV=1	-0.212	-0.226	-0.122	0.367	0.381	0.761	-0.0528986	-0.344812	-0.525169	1	0.931341	0.163505	K00249	Metabolism	Lipid metabolism	Fatty acid degradation [PATH:ko00071]
A0A0F7SGM0	A0A0F7SGM0|A0A0F7SGM0_PHARH Dimeric alpha-beta barrel OS=Phaffia rhodozyma OX=5421 PE=4 SV=1	-0.1	-0.197	0.09	0.367	0.285	0.529	-0.00710238	-0.627436	-0.467323	1	0.0679006	1	K11530	Cellular Processes	Cellular community - prokaryotes	Quorum sensing [PATH:ko02024]
A0A0F7STA5	A0A0F7STA5|A0A0F7STA5_PHARH cAMP-dependent protein kinase regulatory subunit OS=Phaffia rhodozyma OX=5421 PE=3 SV=1	-0.086	0.023	-0.19	0.367	0.609	0.376	-0.280333	-0.605652	-0.440659	1	0.0229168	0.593678	K04739	Organismal Systems	Endocrine system	Insulin signaling pathway [PATH:ko04910]
A0A0F7SQP3	A0A0F7SQP3|A0A0F7SQP3_PHARH Protein required for biogenesis of the ribosomal 60S subunit OS=Phaffia rhodozyma OX=5421 PE=4 SV=1	-0.277	-0.35	-0.632	0.368	0.332	0.226	0.407864	0.895483	1.60784	1	0.000123225	5.1733e-09	K14847	Brite Hierarchies	Protein families: genetic information processing	Ribosome biogenesis [BR:ko03009]
A0A0F7SG21	A0A0F7SG21|A0A0F7SG21_PHARH Rho GTPase activation protein OS=Phaffia rhodozyma OX=5421 PE=4 SV=1	0.254	0.198	0.167	0.368	0.391	0.487	0.0296401	-0.424924	-0.276615	1	0.376866	1	K12804	Organismal Systems	Immune system	NOD-like receptor signaling pathway [PATH:ko04621]
A0A0F7SEJ6	A0A0F7SEJ6|A0A0F7SEJ6_PHARH Pkinase-domain-containing protein OS=Phaffia rhodozyma OX=5421 PE=4 SV=1	-0.123	-0.059	0.12	0.368	0.548	0.51	-0.0050463	-0.629068	-0.116238	1	0.0712348	1	K03083	Environmental Information Processing	Signal transduction	ErbB signaling pathway [PATH:ko04012]
A0A0F7SJL1	A0A0F7SJL1|A0A0F7SJL1_PHARH Developmentally regulated gtp binding protein 1 OS=Phaffia rhodozyma OX=5421 PE=4 SV=1	-0.198	-0.087	-0.27	0.369	0.545	0.551	0.132522	0.2214	-0.15108	1	1	1	K06944	Not included in Pathway or Brite	Poorly characterized	Function unknown
A0A0F7SRS8	A0A0F7SRS8|A0A0F7SRS8_PHARH Uncharacterized conserved protein OS=Phaffia rhodozyma OX=5421 PE=4 SV=1	-0.198	0.297	0.811	0.369	0.287	0.028	0.141082	-0.277534	0.879203	1	1	0.000608951	K12199	Cellular Processes	Transport and catabolism	Endocytosis [PATH:ko04144]
A0A0F7SR14	A0A0F7SR14|A0A0F7SR14_PHARH Squalene epoxidase OS=Phaffia rhodozyma OX=5421 PE=4 SV=1	-0.247	-0.518	-0.265	0.37	0.151	0.591	-0.554455	0.291014	-0.861332	0.180337	1	0.000510348	K00511	Metabolism	Lipid metabolism	Steroid biosynthesis [PATH:ko00100]
A0A0F7SF99	A0A0F7SF99|A0A0F7SF99_PHARH 26s proteasome subunit p45 OS=Phaffia rhodozyma OX=5421 PE=3 SV=1	-0.109	0.049	0.167	0.37	0.578	0.394	0.0579587	-0.348089	0.286197	1	0.656813	1	K03065	Genetic Information Processing	Folding, sorting and degradation	Proteasome [PATH:ko03050]
A0A0F7SPE2	A0A0F7SPE2|A0A0F7SPE2_PHARH Soluble epoxide hydrolase OS=Phaffia rhodozyma OX=5421 PE=4 SV=1	-0.257	0.935	0.531	0.371	0.022	0.227	-0.205384	-0.4732	-0.253833	1	0.293016	1	K08726	Metabolism	Lipid metabolism	Arachidonic acid metabolism [PATH:ko00590]
A0A0F7SV42	A0A0F7SV42|A0A0F7SV42_PHARH Thioredoxin OS=Phaffia rhodozyma OX=5421 PE=4 SV=1	-0.084	0.149	0.278	0.371	0.33	0.134	0.339047	0.716732	0.680206	1	0.00965951	0.0308554	K03671	Organismal Systems	Immune system	NOD-like receptor signaling pathway [PATH:ko04621]
A0A0F7SPU2	A0A0F7SPU2|A0A0F7SPU2_PHARH Uncharacterized conserved protein OS=Phaffia rhodozyma OX=5421 PE=4 SV=1	0.248	-0.219	0.187	0.372	0.356	0.47	0.0845567	0.5225	1.38271	1	0.187377	1.48871e-09	K10997	Brite Hierarchies	Protein families: genetic information processing	Chromosome and associated proteins [BR:ko03036]
A0A0F7SND3	A0A0F7SND3|A0A0F7SND3_PHARH Very-long-chain (3R)-3-hydroxyacyl-CoA dehydratase OS=Phaffia rhodozyma OX=5421 PE=3 SV=1	0.305	0.187	0.188	0.374	0.442	0.515	0.24098	-0.495035	-0.678764	1	0.239409	0.039932	K10703	Metabolism	Lipid metabolism	Fatty acid elongation [PATH:ko00062]
A0A0F7SFG2	A0A0F7SFG2|A0A0F7SFG2_PHARH U6 snRNA-associated Sm-like protein LSm4 OS=Phaffia rhodozyma OX=5421 GN=LSM4 PE=3 SV=1	0.329	0.436	0.527	0.375	0.19	0.168	-0.194768	0.0859916	0.139012	1	1	1	K12623	Genetic Information Processing	Transcription	Spliceosome [PATH:ko03040]
A0A0F7SPV7	A0A0F7SPV7|A0A0F7SPV7_PHARH Mitochondrial import inner membrane translocase subunit TIM50 OS=Phaffia rhodozyma OX=5421 PE=3 SV=1	-0.191	-0.107	0.03	0.375	0.521	0.648	0.312781	2.56352	0.498125	1	3.60769e-54	0.226382	K17496	Brite Hierarchies	Protein families: genetic information processing	Mitochondrial biogenesis [BR:ko03029]
A0A0F7SKB7	A0A0F7SKB7|A0A0F7SKB7_PHARH Fad binding domain-containing protein OS=Phaffia rhodozyma OX=5421 PE=4 SV=1	-0.266	-0.268	#N/A	0.376	0.39	#N/A	0.212169	-1.46305	-0.382522	1	4.59889e-13	0.756714	K09838	Metabolism	Metabolism of terpenoids and polyketides	Carotenoid biosynthesis [PATH:ko00906]
A0A0F7SFD6	A0A0F7SFD6|A0A0F7SFD6_PHARH Elongation factor G, mitochondrial OS=Phaffia rhodozyma OX=5421 GN=MEF1 PE=3 SV=1	0.18	0.257	-0.064	0.376	0.243	0.8	0.313786	1.50123	0.787885	1	9.82702e-14	0.00470995	K02355	Brite Hierarchies	Protein families: genetic information processing	Translation factors [BR:ko03012]
A0A0F7SPS3	A0A0F7SPS3|A0A0F7SPS3_PHARH Alcohol dehydrogenase, class V OS=Phaffia rhodozyma OX=5421 PE=3 SV=1	-0.154	-0.098	0.813	0.376	0.484	0.016	0.55812	0.0372533	2.65816	1	1	4.24536e-32	K00002	Metabolism	Carbohydrate metabolism	Glycolysis/Gluconeogenesis [PATH:ko00010]
A0A0F7SU66	A0A0F7SU66|A0A0F7SU66_PHARH 40s ribosomal protein s18 OS=Phaffia rhodozyma OX=5421 PE=3 SV=1	0.093	-0.449	-0.097	0.376	0.005	0.618	0.201509	0.318243	0.695811	1	1	0.0739158	K02964	Genetic Information Processing	Translation	Ribosome [PATH:ko03010]
A0A0F7SF27	A0A0F7SF27|A0A0F7SF27_PHARH GTP-binding nuclear protein OS=Phaffia rhodozyma OX=5421 PE=3 SV=1	-0.081	-0.044	0.258	0.376	0.545	0.149	0.06555	0.459661	0.886857	1	0.237432	0.00014022	K07936	Genetic Information Processing	Translation	RNA transport [PATH:ko03013]
A0A0F7STJ0	A0A0F7STJ0|A0A0F7STJ0_PHARH Uncharacterized protein OS=Phaffia rhodozyma OX=5421 PE=4 SV=1	0.34	0.205	0.295	0.377	0.439	0.421	-0.0888816	0.990094	0.73487	1	2.1321e-05	0.0392323	K20293	Brite Hierarchies	Protein families: genetic information processing	Membrane trafficking [BR:ko04131]
A0A0F7SF90	A0A0F7SF90|A0A0F7SF90_PHARH Protein involved in high osmolarity signaling pathway OS=Phaffia rhodozyma OX=5421 PE=4 SV=1	-0.288	-0.725	0.068	0.377	0.194	0.631	0.428751	1.18432	1.02837	1	5.86789e-05	0.00277782	K17583	Brite Hierarchies	Protein families: metabolim	Protein phosphatases and associated proteins [BR:ko01009]
A0A0F7SH52	A0A0F7SH52|A0A0F7SH52_PHARH Glutamine synthetase OS=Phaffia rhodozyma OX=5421 PE=3 SV=1	0.243	-0.015	-0.097	0.378	0.607	0.782	0.0772465	-0.807177	0.941131	1	0.00397874	0.00193246	K01915	Metabolism	Carbohydrate metabolism	Glyoxylate and dicarboxylate metabolism [PATH:ko00630]
A0A0F7SWP6	A0A0F7SWP6|A0A0F7SWP6_PHARH mRNA cleavage and polyadenylation factor I complex, subunit RNA14 OS=Phaffia rhodozyma OX=5421 PE=4 SV=1	0.609	#N/A	-0.282	0.379	#N/A	0.67	0.00594701	0.204	0.143628	1	1	1	K14408	Genetic Information Processing	Translation	mRNA surveillance pathway [PATH:ko03015]
A0A0F7SPJ2	A0A0F7SPJ2|A0A0F7SPJ2_PHARH 60s ribosomal protein l11 OS=Phaffia rhodozyma OX=5421 PE=3 SV=1	0.122	-0.125	0.012	0.379	0.365	0.654	0.0270749	0.27941	0.269088	1	1	1	K02868	Genetic Information Processing	Translation	Ribosome [PATH:ko03010]
A0A0F7SNM4	A0A0F7SNM4|A0A0F7SNM4_PHARH NADH:flavin oxidoreductase/12-oxophytodienoate reductase OS=Phaffia rhodozyma OX=5421 PE=4 SV=1	0.117	-0.349	2.005	0.379	0.025	0	-1.19969	-2.95771	1.3644	5.36655e-07	1.26152e-47	5.94974e-09	K00354	Not included in Pathway or Brite	Unclassified: metabolism	Enzymes with EC numbers
A0A0F7SZ19	A0A0F7SZ19|A0A0F7SZ19_PHARH Molecular co-chaperone STI1 OS=Phaffia rhodozyma OX=5421 PE=4 SV=1	-0.058	-0.278	0.082	0.379	0.046	0.498	-0.990677	-1.6323	-0.838478	0.0118881	5.33222e-09	0.0482881	K09553	Human Diseases	Neurodegenerative disease	Prion diseases [PATH:ko05020]
A0A0F7SVN5	A0A0F7SVN5|A0A0F7SVN5_PHARH Uncharacterized protein OS=Phaffia rhodozyma OX=5421 PE=4 SV=1	0.147	-0.044	0.286	0.38	0.554	0.15	-0.0218759	0.191871	-0.26983	1	1	1	K10352	Cellular Processes	Cellular community - eukaryotes	Tight junction [PATH:ko04530]
A0A0F7SWQ1	A0A0F7SWQ1|A0A0F7SWQ1_PHARH 40s ribosomal protein s16 OS=Phaffia rhodozyma OX=5421 PE=3 SV=1	0.089	-0.379	-0.023	0.38	0.008	0.843	0.431109	1.51153	0.888621	1	4.80521e-14	0.00128238	K02960	Genetic Information Processing	Translation	Ribosome [PATH:ko03010]
A0A0F7SWR0	A0A0F7SWR0|A0A0F7SWR0_PHARH Sulfate adenylyltransferase OS=Phaffia rhodozyma OX=5421 GN=MET3 PE=3 SV=1	0.087	0.055	0.033	0.38	0.527	0.606	-0.0363294	-0.611245	-0.262212	1	0.480553	1	K00958	Metabolism	Energy metabolism	Sulfur metabolism [PATH:ko00920]
A0A0F7SMB7	A0A0F7SMB7|A0A0F7SMB7_PHARH Argininosuccinate lyase OS=Phaffia rhodozyma OX=5421 PE=3 SV=1	0.085	-0.098	-0.271	0.38	0.399	0.088	0.291342	0.495412	-0.165861	1	0.0994786	1	K01755	Metabolism	Amino acid metabolism	Alanine, aspartate and glutamate metabolism [PATH:ko00250]
A0A0F7SSQ1	A0A0F7SSQ1|A0A0F7SSQ1_PHARH Signal recognition particle receptor, beta subunit (Small G protein superfamily) OS=Phaffia rhodozyma OX=5421 PE=4 SV=1	0.351	0.555	0.192	0.381	0.145	0.539	-0.282817	-0.288029	-0.332705	1	1	1	K12272	Genetic Information Processing	Folding, sorting and degradation	Protein export [PATH:ko03060]
A0A0F7SMJ5	A0A0F7SMJ5|A0A0F7SMJ5_PHARH Oxo-4-hydroxy-4-carboxy-5-ureidoimidazoline decarboxylase OS=Phaffia rhodozyma OX=5421 PE=4 SV=1	-0.201	-0.279	-0.037	0.381	0.337	0.864	0.0546766	-0.719219	-0.297883	1	0.0665066	1	K16840	Metabolism	Nucleotide metabolism	Purine metabolism [PATH:ko00230]
A0A0F7SYS6	A0A0F7SYS6|A0A0F7SYS6_PHARH Methylenetetrahydrofolate dehydrogenase (Nad ) OS=Phaffia rhodozyma OX=5421 PE=4 SV=1	0.193	0.181	0.023	0.381	0.372	0.647	0.457644	0.95991	1.05973	1	0.000701601	0.000144368	K00295	Metabolism	Metabolism of cofactors and vitamins	One carbon pool by folate [PATH:ko00670]
A0A0F7SUI7	A0A0F7SUI7|A0A0F7SUI7_PHARH 26S proteasome regulatory complex, subunit RPN12/PSMD8 OS=Phaffia rhodozyma OX=5421 PE=4 SV=1	-0.119	-0.167	-0.11	0.382	0.359	0.707	-0.187113	-0.114534	-0.151802	1	1	1	K03031	Genetic Information Processing	Folding, sorting and degradation	Proteasome [PATH:ko03050]
A0A0F7SGW1	A0A0F7SGW1|A0A0F7SGW1_PHARH H/ACA ribonucleoprotein complex subunit OS=Phaffia rhodozyma OX=5421 PE=3 SV=1	0.37	0.449	0.597	0.383	0.187	0.112	0.456065	0.883542	1.38327	0.944212	4.1215e-05	2.4334e-08	K11128	Genetic Information Processing	Translation	Ribosome biogenesis in eukaryotes [PATH:ko03008]
A0A0F7SUN3	A0A0F7SUN3|A0A0F7SUN3_PHARH Udp-galactose 4 OS=Phaffia rhodozyma OX=5421 PE=4 SV=1	-0.187	-0.249	0.076	0.383	0.359	0.599	-0.061974	-1.44914	0.0505175	1	6.04598e-16	1	K19243	Metabolism	Carbohydrate metabolism	Pentose phosphate pathway [PATH:ko00030]
A0A0F7SWX1	A0A0F7SWX1|A0A0F7SWX1_PHARH Stm1_N domain-containing protein OS=Phaffia rhodozyma OX=5421 PE=4 SV=1	0.106	-0.507	0.057	0.383	0.006	0.566	0.198243	0.167428	1.418	1	1	4.1703e-10	K13199	Brite Hierarchies	Protein families: genetic information processing	Spliceosome [BR:ko03041]
A0A0F7SJ18	A0A0F7SJ18|A0A0F7SJ18_PHARH Prolyl oligopeptidase OS=Phaffia rhodozyma OX=5421 PE=4 SV=1	-0.189	-0.008	-0.247	0.385	0.613	0.619	-0.221404	-0.671948	-0.0559286	1	0.0340962	1	K01322	Organismal Systems	Endocrine system	Renin-angiotensin system [PATH:ko04614]
A0A0F7SWT6	A0A0F7SWT6|A0A0F7SWT6_PHARH 3,4-dihydroxy-2-butanone 4-phosphate synthase OS=Phaffia rhodozyma OX=5421 PE=3 SV=1	-0.182	-0.016	0.003	0.385	0.608	0.665	0.14659	0.477858	0.538222	1	0.276588	0.446326	K02858	Metabolism	Metabolism of cofactors and vitamins	Riboflavin metabolism [PATH:ko00740]
A0A0F7SFW1	A0A0F7SFW1|A0A0F7SFW1_PHARH Small monomeric gtpase OS=Phaffia rhodozyma OX=5421 PE=3 SV=1	-0.143	-0.069	-0.161	0.385	0.553	0.657	-0.0465324	0.214389	0.0685213	1	1	1	K07942	Brite Hierarchies	Protein families: genetic information processing	Membrane trafficking [BR:ko04131]
A0A0F7SJZ9	A0A0F7SJZ9|A0A0F7SJZ9_PHARH V-type proton ATPase subunit a OS=Phaffia rhodozyma OX=5421 PE=3 SV=1	-0.076	0.201	0.234	0.385	0.223	0.17	-0.0687638	-0.191356	-0.36289	1	1	1	K02154	Metabolism	Energy metabolism	Oxidative phosphorylation [PATH:ko00190]
A0A0F7SJ82	A0A0F7SJ82|A0A0F7SJ82_PHARH Inorganic diphosphatase OS=Phaffia rhodozyma OX=5421 PE=4 SV=1	-0.061	0.167	0.087	0.385	0.232	0.487	0.188994	0.440446	0.382172	1	0.291222	0.742139	K01507	Metabolism	Energy metabolism	Oxidative phosphorylation [PATH:ko00190]
A0A0F7SP70	A0A0F7SP70|A0A0F7SP70_PHARH BLUF domain OS=Phaffia rhodozyma OX=5421 PE=4 SV=1	-0.197	-0.249	-0.274	0.386	0.365	0.561	0.0452183	0.8381	1.23459	1	0.000609663	3.72603e-06	K09561	Genetic Information Processing	Folding, sorting and degradation	Protein processing in endoplasmic reticulum [PATH:ko04141]
A0A0F7SHK6	A0A0F7SHK6|A0A0F7SHK6_PHARH Oxysterol-binding protein OS=Phaffia rhodozyma OX=5421 PE=3 SV=1	-0.174	0.047	-0.077	0.386	0.6	0.798	-0.0978602	0.0726978	0.0234306	1	1	1	K22285	Brite Hierarchies	Protein families: genetic information processing	Membrane trafficking [BR:ko04131]
A0A0F7SNB2	A0A0F7SNB2|A0A0F7SNB2_PHARH Uncharacterized conserved protein (YdiU family) OS=Phaffia rhodozyma OX=5421 PE=4 SV=1	-0.168	0.036	0.236	0.386	0.607	0.416	0.22051	-1.03904	0.457761	1	1.07726e-07	0.3232	K08997	Not included in Pathway or Brite	Poorly characterized	Function unknown
A0A0F7SQW8	A0A0F7SQW8|A0A0F7SQW8_PHARH Chromatin remodelling complex atpase chain OS=Phaffia rhodozyma OX=5421 PE=4 SV=1	-0.156	-0.264	0.141	0.386	0.296	0.539	-0.0364763	0.0741249	-0.683638	1	1	0.0369582	K11654	Brite Hierarchies	Protein families: genetic information processing	Transcription machinery [BR:ko03021]
A0A0F7SJ74	A0A0F7SJ74|A0A0F7SJ74_PHARH Proliferating cell nuclear antigen OS=Phaffia rhodozyma OX=5421 PE=3 SV=1	-0.132	-0.039	0.061	0.386	0.576	0.599	-0.176008	0.0174551	0.128901	1	1	1	K04802	Genetic Information Processing	Replication and repair	DNA replication [PATH:ko03030]
A0A0F7SLF5	A0A0F7SLF5|A0A0F7SLF5_PHARH Carbamoyl-phosphate synthase OS=Phaffia rhodozyma OX=5421 PE=3 SV=1	-0.116	0.119	-0.301	0.386	0.455	0.246	-0.12148	0.310445	0.0992575	1	1	1	K01956	Metabolism	Nucleotide metabolism	Pyrimidine metabolism [PATH:ko00240]
A0A0F7SP53	A0A0F7SP53|A0A0F7SP53_PHARH Acetylornithine aminotransferase OS=Phaffia rhodozyma OX=5421 PE=3 SV=1	-0.084	-0.119	0.126	0.386	0.391	0.451	0.706369	-1.23775	1.66298	0.111692	4.77529e-07	8.88982e-11	K00823	Metabolism	Carbohydrate metabolism	Propanoate metabolism [PATH:ko00640]
A0A0F7SFS4	A0A0F7SFS4|A0A0F7SFS4_PHARH Sulfite reductase subunit beta OS=Phaffia rhodozyma OX=5421 PE=3 SV=1	-0.081	-0.502	-0.497	0.386	0.002	0.007	-0.263795	-0.0261829	-0.875653	1	1	0.155627	K00381	Metabolism	Energy metabolism	Sulfur metabolism [PATH:ko00920]
A0A0F7SQZ2	A0A0F7SQZ2|A0A0F7SQZ2_PHARH Uncharacterized conserved protein OS=Phaffia rhodozyma OX=5421 PE=4 SV=1	0.339	0.3	-0.196	0.387	0.329	0.782	0.0118513	0.346874	-0.388074	1	1	1	K23387	Brite Hierarchies	Protein families: genetic information processing	DNA repair and recombination proteins [BR:ko03400]
A0A0F7SF45	A0A0F7SF45|A0A0F7SF45_PHARH ATP-dependent (S)-NAD(P)H-hydrate dehydratase OS=Phaffia rhodozyma OX=5421 PE=3 SV=1	-0.196	-0.004	0.345	0.387	0.614	0.349	0.146113	-0.569979	-0.023131	1	0.0781106	1	K17757	Not included in Pathway or Brite	Unclassified: metabolism	Enzymes with EC numbers
A0A0F7SML4	A0A0F7SML4|A0A0F7SML4_PHARH Mitochondrial import inner membrane translocase subunit TIM50 OS=Phaffia rhodozyma OX=5421 PE=3 SV=1	-0.147	0.122	0.019	0.387	0.475	0.653	0.103839	-0.73569	-0.122538	1	0.000256368	1	K17496	Brite Hierarchies	Protein families: genetic information processing	Mitochondrial biogenesis [BR:ko03029]
A0A0F7SV91	A0A0F7SV91|A0A0F7SV91_PHARH 3-isopropylmalate dehydrogenase OS=Phaffia rhodozyma OX=5421 PE=3 SV=1	0.093	0.321	0.385	0.387	0.018	0.006	0.129559	0.651846	0.0138461	1	0.00357448	1	K00052	Metabolism	Carbohydrate metabolism	C5-Branched dibasic acid metabolism [PATH:ko00660]
A0A0F7SNT5	A0A0F7SNT5|A0A0F7SNT5_PHARH ATPase, F0 complex, subunit E, mitochondrial OS=Phaffia rhodozyma OX=5421 PE=4 SV=1	0.265	-0.493	1.16	0.388	0.221	0.012	0.102943	0.894749	0.554433	1	8.36203e-05	0.198635	K01549	Metabolism	Energy metabolism	Oxidative phosphorylation [PATH:ko00190]
A0A0F7SR57	A0A0F7SR57|A0A0F7SR57_PHARH Cobalamin synthesis protein OS=Phaffia rhodozyma OX=5421 PE=4 SV=1	-0.17	0.197	0.043	0.388	0.387	0.647	0.0854477	0.041954	-0.383098	1	1	1	K02234	Metabolism	Metabolism of cofactors and vitamins	Porphyrin and chlorophyll metabolism [PATH:ko00860]
A0A0F7SRA4	A0A0F7SRA4|A0A0F7SRA4_PHARH Ornithine aminotransferase OS=Phaffia rhodozyma OX=5421 PE=3 SV=1	-0.061	0.398	0.098	0.388	0.006	0.476	0.790549	1.28714	3.77454	0.00530938	1.80944e-10	7.35237e-57	K00819	Metabolism	Amino acid metabolism	Arginine and proline metabolism [PATH:ko00330]
A0A0F7SHA4	A0A0F7SHA4|A0A0F7SHA4_PHARH DNA topoisomerase I OS=Phaffia rhodozyma OX=5421 PE=3 SV=1	-0.253	-0.142	-0.392	0.389	0.5	0.525	-0.0451872	-0.244836	-0.656695	1	1	0.022864	K03163	Brite Hierarchies	Protein families: genetic information processing	DNA replication proteins [BR:ko03032]
A0A0F7SU22	A0A0F7SU22|A0A0F7SU22_PHARH Peptide methionine sulfoxide reductase OS=Phaffia rhodozyma OX=5421 PE=3 SV=1	-0.249	-0.125	-0.22	0.389	0.528	0.703	-0.0550161	0.107094	0.0925004	1	1	1	K07304	Not included in Pathway or Brite	Unclassified: metabolism	Enzymes with EC numbers
A0A0F7SPW9	A0A0F7SPW9|A0A0F7SPW9_PHARH Histone chaperone asf1 OS=Phaffia rhodozyma OX=5421 PE=4 SV=1	-0.167	-0.395	0.152	0.389	0.209	0.528	-0.100769	0.0121267	1.42682	1	1	0.000706947	K10753	Brite Hierarchies	Protein families: genetic information processing	Chromosome and associated proteins [BR:ko03036]
A0A0F7SJY7	A0A0F7SJY7|A0A0F7SJY7_PHARH Transmembrane protein OS=Phaffia rhodozyma OX=5421 PE=4 SV=1	-0.157	-0.124	-0.226	0.389	0.466	0.573	0.084828	-0.319806	-0.767664	1	1	0.00526259	K23679	Brite Hierarchies	Protein families: signaling and cellular processes	Transporters [BR:ko02000]
A0A0F7SJK5	A0A0F7SJK5|A0A0F7SJK5_PHARH AP complex subunit beta OS=Phaffia rhodozyma OX=5421 PE=3 SV=1	-0.149	0.145	0.168	0.389	0.443	0.477	-0.0471435	-0.88305	-0.460484	1	5.6158e-05	0.409841	K12392	Cellular Processes	Transport and catabolism	Lysosome [PATH:ko04142]
A0A0F7SN73	A0A0F7SN73|A0A0F7SN73_PHARH Eukaryotic translation initiation factor 3 subunit I OS=Phaffia rhodozyma OX=5421 GN=TIF34 PE=3 SV=1	-0.065	-0.033	-0.135	0.389	0.566	0.533	0.194868	0.607866	0.968004	1	0.0133088	9.53766e-05	K03246	Genetic Information Processing	Translation	RNA transport [PATH:ko03013]
A0A0F7SUV8	A0A0F7SUV8|A0A0F7SUV8_PHARH Mitochondrial ribosome small subunit component, mediator of apoptosis DAP3 OS=Phaffia rhodozyma OX=5421 PE=4 SV=1	-0.164	-0.558	-0.098	0.39	0.051	0.77	0.067574	-0.0484961	-0.395394	1	1	0.996654	K17408	Brite Hierarchies	Protein families: genetic information processing	Ribosome [BR:ko03011]
A0A0F7SF17	A0A0F7SF17|A0A0F7SF17_PHARH Homoaconitase, mitochondrial OS=Phaffia rhodozyma OX=5421 PE=3 SV=1	-0.16	-0.204	0.036	0.39	0.39	0.647	0.00189953	-0.239776	0.656505	1	1	0.23154	K01705	Metabolism	Amino acid metabolism	Lysine biosynthesis [PATH:ko00300]
A0A0F7ST66	A0A0F7ST66|A0A0F7ST66_PHARH Actin-related protein 2/3 complex subunit 5 OS=Phaffia rhodozyma OX=5421 PE=3 SV=1	-0.087	0.283	0.214	0.39	0.137	0.274	0.121252	0.171025	0.182114	1	1	1	K05754	Cellular Processes	Transport and catabolism	Endocytosis [PATH:ko04144]
A0A0F7SJR2	A0A0F7SJR2|A0A0F7SJR2_PHARH Polyadenylate-binding protein OS=Phaffia rhodozyma OX=5421 PE=4 SV=1	-0.063	-0.06	0.194	0.391	0.51	0.231	0.289794	-0.0559945	0.439606	1	1	0.513983	K13126	Genetic Information Processing	Translation	RNA transport [PATH:ko03013]
A0A0F7SGU9	A0A0F7SGU9|A0A0F7SGU9_PHARH Tautomerase/MIF superfamily OS=Phaffia rhodozyma OX=5421 PE=4 SV=1	0.395	0.201	0.612	0.392	0.486	0.214	0.145024	-0.0174887	1.07019	1	1	0.00150006	K12362	Environmental Information Processing	Signal transduction	Ras signaling pathway [PATH:ko04014]
A0A0F7SY79	A0A0F7SY79|A0A0F7SY79_PHARH Glycosyltransferase family 2 protein OS=Phaffia rhodozyma OX=5421 PE=4 SV=1	-0.238	0.018	0.035	0.392	0.636	0.653	-0.387164	-0.469688	-1.02126	1	0.491018	0.000115733	K00698	Metabolism	Carbohydrate metabolism	Amino sugar and nucleotide [PATH:ko00520]
A0A0F7SPG7	A0A0F7SPG7|A0A0F7SPG7_PHARH Predicted metal-binding protein OS=Phaffia rhodozyma OX=5421 PE=4 SV=1	-0.158	-0.087	-0.019	0.392	0.54	0.87	0.168603	0.93737	0.377479	1	0.0156688	1	-	#N/A	#N/A	#N/A
A0A0F7SJB4	A0A0F7SJB4|A0A0F7SJB4_PHARH Tsa family protein OS=Phaffia rhodozyma OX=5421 PE=4 SV=1	-0.098	0.132	0.344	0.392	0.423	0.096	0.12189	0.228421	0.161146	1	1	1	K03386	Cellular Processes	Cell growth and death	Apoptosis - fly [PATH:ko04214]
A0A0F7SJK0	A0A0F7SJK0|A0A0F7SJK0_PHARH Protein Mei2, essential for commitment to meiosis, and related proteins OS=Phaffia rhodozyma OX=5421 PE=4 SV=1	0.613	#N/A	#N/A	0.393	#N/A	#N/A	-0.125635	0.353217	0.191402	1	0.992377	1	K14651	Genetic Information Processing	Transcription	Basal transcription factors [PATH:ko03022]
A0A0F7SEM2	A0A0F7SEM2|A0A0F7SEM2_PHARH Uncharacterized protein OS=Phaffia rhodozyma OX=5421 PE=4 SV=1	-0.179	0.575	0.479	0.393	0.084	0.148	#N/A	#N/A	#N/A	#N/A	#N/A	#N/A	K12031	Brite Hierarchies	Protein families: genetic information processing	Ubiquitin system [BR:ko04121]
A0A0F7SR48	A0A0F7SR48|A0A0F7SR48_PHARH Adenylate cyclase OS=Phaffia rhodozyma OX=5421 PE=4 SV=1	-0.203	0.046	0.074	0.394	0.61	0.618	-0.2713	-0.607902	-1.03325	1	0.0585721	1.79153e-05	K01768	Metabolism	Nucleotide metabolism	Purine metabolism [PATH:ko00230]
A0A0F7SGI2	A0A0F7SGI2|A0A0F7SGI2_PHARH GrpE protein homolog OS=Phaffia rhodozyma OX=5421 PE=3 SV=1	-0.081	1.467	0.275	0.394	0	0.15	0.662135	3.71613	2.04779	0.0977658	5.90307e-97	1.10005e-12	K03687	Brite Hierarchies	Protein families: genetic information processing	Chaperones and folding catalysts [BR:ko03110]
A0A0F7SHU4	A0A0F7SHU4|A0A0F7SHU4_PHARH Homocitrate synthase OS=Phaffia rhodozyma OX=5421 PE=3 SV=1	0.136	-0.311	0.235	0.396	0.073	0.226	0.179922	1.24432	1.55334	1	1.922e-11	4.16597e-13	K01655	Metabolism	Carbohydrate metabolism	Pyruvate metabolism [PATH:ko00620]
A0A0F7STK4	A0A0F7STK4|A0A0F7STK4_PHARH Adenylate kinase OS=Phaffia rhodozyma OX=5421 PE=3 SV=1	-0.186	-0.279	-0.112	0.397	0.352	0.771	-0.189876	-1.01239	-1.63204	1	2.83965e-05	5.33254e-12	K00944	Metabolism	Nucleotide metabolism	Purine metabolism [PATH:ko00230]
A0A0F7SUK0	A0A0F7SUK0|A0A0F7SUK0_PHARH Phospholipase/carboxyhydrolase OS=Phaffia rhodozyma OX=5421 PE=4 SV=1	-0.174	0.754	-0.039	0.397	0.036	0.864	0.348994	1.97723	-0.0305436	1	5.25907e-31	1	K06999	Not included in Pathway or Brite	Unclassified: metabolism	Others
A0A0F7SWE1	A0A0F7SWE1|A0A0F7SWE1_PHARH 26S proteasome regulatory subunit RPN2 OS=Phaffia rhodozyma OX=5421 PE=3 SV=1	-0.091	0.056	0.202	0.398	0.566	0.33	-0.254189	-0.980166	-1.04358	1	1.89517e-06	3.66619e-05	K03032	Genetic Information Processing	Folding, sorting and degradation	Proteasome [PATH:ko03050]
A0A0F7SQS6	A0A0F7SQS6|A0A0F7SQS6_PHARH Protein-histidine kinase OS=Phaffia rhodozyma OX=5421 PE=4 SV=1	-0.173	-0.197	0.088	0.399	0.38	0.595	-0.112358	1.56443	-0.465736	1	2.93132e-16	0.444754	K19691	Environmental Information Processing	Signal transduction	Two-component system [PATH:ko02020]
A0A0F7SH52	A0A0F7SH52|A0A0F7SH52_PHARH Glutamine synthetase OS=Phaffia rhodozyma OX=5421 PE=3 SV=1	-0.115	-0.522	0.063	0.399	0.096	0.599	0.0772465	-0.807177	0.941131	1	0.00397874	0.00193246	K01915	Metabolism	Carbohydrate metabolism	Glyoxylate and dicarboxylate metabolism [PATH:ko00630]
A0A0F7STZ7	A0A0F7STZ7|A0A0F7STZ7_PHARH Predicted hydrolases or acyltransferases (Alpha/beta hydrolase superfamily) OS=Phaffia rhodozyma OX=5421 PE=4 SV=1	-0.096	-0.005	0.07	0.399	0.611	0.572	-0.0160692	-0.77821	-0.551778	1	0.000210388	0.104124	K06889	Not included in Pathway or Brite	Poorly characterized	Function unknown
A0A0F7SSY9	A0A0F7SSY9|A0A0F7SSY9_PHARH Fructose--bisphosphatase OS=Phaffia rhodozyma OX=5421 PE=3 SV=1	-0.094	0.435	0.349	0.399	0.036	0.105	0.514228	0.786944	1.75923	1	0.000351708	7.46988e-10	K03841	Metabolism	Carbohydrate metabolism	Glycolysis/Gluconeogenesis [PATH:ko00010]
A0A0F7SYS0	A0A0F7SYS0|A0A0F7SYS0_PHARH Ribosomal protein l24 OS=Phaffia rhodozyma OX=5421 PE=4 SV=1	-0.092	-0.14	-0.169	0.399	0.391	0.518	0.562572	0.636327	1.2083	0.0501321	0.00220038	1.43074e-08	K02898	Genetic Information Processing	Translation	Ribosome [PATH:ko03010]
A0A0F7SP80	A0A0F7SP80|A0A0F7SP80_PHARH Nucleosome assembly protein OS=Phaffia rhodozyma OX=5421 PE=3 SV=1	-0.079	0.073	0.083	0.399	0.503	0.538	-0.401199	-0.864875	-0.87534	1	1.70787e-05	0.000154089	K11279	Brite Hierarchies	Protein families: genetic information processing	Chromosome and associated proteins [BR:ko03036]
A0A0F7SWX8	A0A0F7SWX8|A0A0F7SWX8_PHARH Prolyl-trna synthetase OS=Phaffia rhodozyma OX=5421 PE=3 SV=1	-0.067	-0.042	-0.073	0.399	0.552	0.736	0.098487	-0.422394	-0.5428	1	0.446049	0.280329	K01881	Genetic Information Processing	Translation	Aminoacyl-tRNA biosynthesis [PATH:ko00970]
A0A0F7SNG0	A0A0F7SNG0|A0A0F7SNG0_PHARH Thioredoxin-like protein OS=Phaffia rhodozyma OX=5421 PE=4 SV=1	-0.066	0.044	0.532	0.399	0.563	0.002	0.262736	0.155873	0.206131	1	1	1	K03386	Cellular Processes	Cell growth and death	Apoptosis - fly [PATH:ko04214]
A0A0F7SLE0	A0A0F7SLE0|A0A0F7SLE0_PHARH mRNA deadenylase subunit OS=Phaffia rhodozyma OX=5421 PE=4 SV=1	0.387	0.063	0.536	0.4	0.608	0.232	0.0131926	0.298603	-0.328277	1	1	1	K12581	Genetic Information Processing	Folding, sorting and degradation	RNA degradation [PATH:ko03018]
A0A0F7SI33	A0A0F7SI33|A0A0F7SI33_PHARH Urease OS=Phaffia rhodozyma OX=5421 PE=3 SV=1	-0.327	-0.194	#N/A	0.4	0.46	#N/A	0.041488	0.302375	-0.681173	1	1	0.0224883	K01427	Metabolism	Nucleotide metabolism	Purine metabolism [PATH:ko00230]
A0A0F7STQ8	A0A0F7STQ8|A0A0F7STQ8_PHARH Uncharacterized protein OS=Phaffia rhodozyma OX=5421 PE=4 SV=1	-0.176	-0.141	-0.183	0.4	0.473	0.698	-0.0224075	-0.776991	-1.00858	1	0.000129158	2.1905e-05	K14766	Brite Hierarchies	Protein families: genetic information processing	Ribosome biogenesis [BR:ko03009]
A0A0F7SLV7	A0A0F7SLV7|A0A0F7SLV7_PHARH FACT complex subunit POB3 OS=Phaffia rhodozyma OX=5421 PE=3 SV=1	-0.175	-0.195	-0.123	0.4	0.43	0.761	-0.107973	-0.198629	-0.365733	1	1	1	K09272	Brite Hierarchies	Protein families: genetic information processing	Transcription factors [BR:ko03000]
A0A0F7SEL9	A0A0F7SEL9|A0A0F7SEL9_PHARH Ran protein binding protein OS=Phaffia rhodozyma OX=5421 PE=4 SV=1	-0.143	-0.21	0.042	0.4	0.366	0.629	0.159184	0.251911	0.337971	1	1	1	K17265	Brite Hierarchies	Protein families: genetic information processing	Messenger RNA biogenesis [BR:ko03019]
A0A0F7SNR8	A0A0F7SNR8|A0A0F7SNR8_PHARH Probable cdc12-septin OS=Phaffia rhodozyma OX=5421 PE=3 SV=1	-0.112	-0.172	0.056	0.4	0.361	0.599	-0.0618697	-0.27942	-0.233567	1	1	1	K16948	Brite Hierarchies	Protein families: signaling and cellular processes	Cytoskeleton proteins [BR:ko04812]
A0A0F7SFZ4	A0A0F7SFZ4|A0A0F7SFZ4_PHARH Predicted hydrolase related to dienelactone hydrolase OS=Phaffia rhodozyma OX=5421 PE=4 SV=1	-0.105	0.071	0.318	0.402	0.541	0.212	0.120188	-0.251176	0.353652	1	1	1	K01061	Metabolism	Carbohydrate metabolism	Fluorobenzoate degradation [PATH:ko00364]
A0A0F7SJB8	A0A0F7SJB8|A0A0F7SJB8_PHARH HMG box-containing protein OS=Phaffia rhodozyma OX=5421 PE=4 SV=1	-0.087	-0.3	0.317	0.402	0.14	0.145	-0.116889	-0.177644	-0.109023	1	1	1	K11830	Environmental Information Processing	Signal transduction	Apelin signaling pathway [PATH:ko04371]
A0A0F7SJS4	A0A0F7SJS4|A0A0F7SJS4_PHARH D-3-phosphoglycerate dehydrogenase OS=Phaffia rhodozyma OX=5421 PE=3 SV=1	0.086	0.075	-0.044	0.402	0.476	0.786	-0.0655262	-0.0656063	-0.585298	1	1	0.075933	K00058	Metabolism	Energy metabolism	Methane metabolism [PATH:ko00680]
A0A0F7SFU7	A0A0F7SFU7|A0A0F7SFU7_PHARH Uncharacterized conserved protein OS=Phaffia rhodozyma OX=5421 PE=4 SV=1	-0.227	-0.64	-0.015	0.403	0.122	0.88	0.132909	-0.240267	-0.520894	1	1	0.226382	K15177	Brite Hierarchies	Protein families: genetic information processing	Transcription machinery [BR:ko03021]
A0A0F7SVE3	A0A0F7SVE3|A0A0F7SVE3_PHARH Cytoplasm protein OS=Phaffia rhodozyma OX=5421 PE=4 SV=1	-0.102	0.023	0.167	0.403	0.613	0.416	0.00880003	-0.332226	-0.501729	1	1	0.302187	K18738	Brite Hierarchies	Protein families: genetic information processing	Messenger RNA biogenesis [BR:ko03019]
A0A0F7SMU8	A0A0F7SMU8|A0A0F7SMU8_PHARH Rab small monomeric gtpase OS=Phaffia rhodozyma OX=5421 PE=4 SV=1	-0.089	0.228	0.127	0.403	0.235	0.478	0.0498614	-0.00822928	-0.0545582	1	1	1	K07897	Cellular Processes	Transport and catabolism	Endocytosis [PATH:ko04144]
A0A0F7SKV8	A0A0F7SKV8|A0A0F7SKV8_PHARH Lysine--tRNA ligase OS=Phaffia rhodozyma OX=5421 PE=3 SV=1	-0.064	-0.082	0.087	0.403	0.466	0.513	0.221412	0.530011	0.668175	1	0.0351777	0.0104017	K04567	Genetic Information Processing	Translation	Aminoacyl-tRNA biosynthesis [PATH:ko00970]
A0A0F7SIS5	A0A0F7SIS5|A0A0F7SIS5_PHARH 2-isopropylmalate synthase OS=Phaffia rhodozyma OX=5421 PE=3 SV=1	-0.056	-0.078	0.049	0.403	0.455	0.589	-0.247692	0.379438	0.324797	1	0.411645	1	K01649	Metabolism	Carbohydrate metabolism	Pyruvate metabolism [PATH:ko00620]
A0A0F7SWS0	A0A0F7SWS0|A0A0F7SWS0_PHARH Small nuclear ribonucleoprotein Sm D3 OS=Phaffia rhodozyma OX=5421 PE=3 SV=1	-0.098	-0.009	0.264	0.404	0.61	0.242	0.246385	0.525336	0.183251	1	0.169307	1	K11088	Genetic Information Processing	Transcription	Spliceosome [PATH:ko03040]
A0A0F7SJF6	A0A0F7SJF6|A0A0F7SJF6_PHARH Atp-dependent rna helicase sub2 OS=Phaffia rhodozyma OX=5421 PE=4 SV=1	-0.072	-0.306	0.142	0.404	0.081	0.411	-0.0496028	-0.226395	-0.454136	1	1	0.514039	K12812	Genetic Information Processing	Transcription	Spliceosome [PATH:ko03040]
A0A0F7SEM1	A0A0F7SEM1|A0A0F7SEM1_PHARH Small nuclear ribonucleo protein OS=Phaffia rhodozyma OX=5421 PE=3 SV=1	-0.117	-0.003	0.195	0.405	0.615	0.413	-0.194768	0.0859916	0.139012	1	1	1	K11098	Genetic Information Processing	Transcription	Spliceosome [PATH:ko03040]
A0A0F7SP13	A0A0F7SP13|A0A0F7SP13_PHARH Uncharacterized conserved protein, contains TPR repeats OS=Phaffia rhodozyma OX=5421 PE=4 SV=1	0.516	-0.667	-0.412	0.406	0.21	0.619	0.320832	-0.968257	0.117762	1	0.00123653	1	K09667	Metabolism	Glycan biosynthesis and metabolism	Other types of O-glycan biosynthesis [PATH:ko00514]
A0A0F7SR58	A0A0F7SR58|A0A0F7SR58_PHARH Dcmp deaminase OS=Phaffia rhodozyma OX=5421 PE=4 SV=1	0.379	-0.045	0.077	0.407	0.588	0.629	-0.143118	-0.294307	0.153654	1	1	1	K01493	Metabolism	Nucleotide metabolism	Pyrimidine metabolism [PATH:ko00240]
A0A0F7SWB4	A0A0F7SWB4|A0A0F7SWB4_PHARH Dipeptidase OS=Phaffia rhodozyma OX=5421 PE=3 SV=1	-0.142	-0.292	-0.522	0.407	0.275	0.171	0.021255	-1.08946	-0.759271	1	3.31137e-07	0.0172922	K01273	Brite Hierarchies	Protein families: metabolim	Peptidases [BR:ko01002]
A0A0F7SGF7	A0A0F7SGF7|A0A0F7SGF7_PHARH Phosphatidylethanolamine N-methyltransferase OS=Phaffia rhodozyma OX=5421 PE=3 SV=1	0.226	-0.228	-0.273	0.408	0.328	0.465	-0.11436	0.0274088	0.0334848	1	1	1	K16369	Metabolism	Lipid metabolism	Glycerophospholipid metabolism [PATH:ko00564]
A0A0F7SU47	A0A0F7SU47|A0A0F7SU47_PHARH Homoserine dehydrogenase OS=Phaffia rhodozyma OX=5421 PE=3 SV=1	0.122	0.304	0.209	0.408	0.058	0.267	-0.102039	0.851878	0.366371	1	3.91342e-05	1	K00003	Metabolism	Amino acid metabolism	Glycine, serine and threonine metabolism [PATH:ko00260]
A0A0F7SJS9	A0A0F7SJS9|A0A0F7SJS9_PHARH NADH-dehydrogenase (Ubiquinone) OS=Phaffia rhodozyma OX=5421 PE=4 SV=1	0.256	1.21	0.698	0.409	0	0.041	-0.769651	0.186175	0.0264468	0.0405217	1	1	K22745	Cellular Processes	Cell growth and death	p53 signaling pathway [PATH:ko04115]
A0A0F7SUJ4	A0A0F7SUJ4|A0A0F7SUJ4_PHARH RRM motif-containing protein OS=Phaffia rhodozyma OX=5421 PE=4 SV=1	0.156	0.321	0.469	0.409	0.112	0.064	0.33011	-1.1092	0.455882	1	1.11187e-05	0.71276	K12881	Genetic Information Processing	Transcription	Spliceosome [PATH:ko03040]
A0A0F7SUZ5	A0A0F7SUZ5|A0A0F7SUZ5_PHARH Ribonucleoside-diphosphate reductase OS=Phaffia rhodozyma OX=5421 PE=3 SV=1	-0.078	-0.354	-0.208	0.409	0.05	0.357	-0.317871	0.230872	0.958962	1	1	0.000681704	K10807	Metabolism	Nucleotide metabolism	Purine metabolism [PATH:ko00230]
A0A0F7SJ87	A0A0F7SJ87|A0A0F7SJ87_PHARH Heat shock protein OS=Phaffia rhodozyma OX=5421 PE=3 SV=1	0.071	0.68	0.074	0.409	0	0.53	-0.487158	0.251636	-0.34472	1	1	1	K04043	Genetic Information Processing	Folding, sorting and degradation	RNA degradation [PATH:ko03018]
A0A0F7SFL6	A0A0F7SFL6|A0A0F7SFL6_PHARH Small nuclear ribonucleoprotein E OS=Phaffia rhodozyma OX=5421 PE=3 SV=1	0.24	-0.138	0.098	0.41	0.464	0.575	-0.322125	0.0947499	0.353113	1	1	1	K11097	Genetic Information Processing	Transcription	Spliceosome [PATH:ko03040]
A0A0F7SNM7	A0A0F7SNM7|A0A0F7SNM7_PHARH Uncharacterized conserved protein OS=Phaffia rhodozyma OX=5421 PE=4 SV=1	-0.231	0.275	0.402	0.41	0.408	0.37	0.00632739	0.189407	-0.201578	1	1	1	K20069	Brite Hierarchies	Protein families: genetic information processing	Membrane trafficking [BR:ko04131]
A0A0F7SL95	A0A0F7SL95|A0A0F7SL95_PHARH Hit family protein 1 OS=Phaffia rhodozyma OX=5421 PE=4 SV=1	0.228	0.484	0.217	0.41	0.058	0.413	-0.0220905	0.923153	0.381309	1	5.40171e-06	0.927235	K02503	Brite Hierarchies	Protein families: signaling and cellular processes	Exosome [BR:ko04147]
A0A0F7SU67	A0A0F7SU67|A0A0F7SU67_PHARH Uncharacterized protein OS=Phaffia rhodozyma OX=5421 PE=4 SV=1	-0.144	-0.845	-0.094	0.41	0.027	0.783	-0.120675	-0.963857	0.359907	1	2.23672e-06	1	K17698	Environmental Information Processing	Signal transduction	Rap1 signaling pathway [PATH:ko04015]
A0A0F7STD7	A0A0F7STD7|A0A0F7STD7_PHARH reversed Phenylalanyl-trna synthetase OS=Phaffia rhodozyma OX=5421 PE=4 SV=1	-0.122	0.206	-0.074	0.41	0.357	0.795	-0.0209721	-0.975562	-0.349811	1	8.84085e-05	1	K01889	Genetic Information Processing	Translation	Aminoacyl-tRNA biosynthesis [PATH:ko00970]
A0A0F7STG2	A0A0F7STG2|A0A0F7STG2_PHARH Uncharacterized conserved coiled-coil protein OS=Phaffia rhodozyma OX=5421 PE=4 SV=1	-0.083	-0.095	0.106	0.41	0.459	0.516	-0.00409861	-0.0617727	-0.308729	1	1	1	K09291	Genetic Information Processing	Translation	RNA transport [PATH:ko03013]
A0A0F7SW25	A0A0F7SW25|A0A0F7SW25_PHARH S-methyl-5'-thioadenosine phosphorylase OS=Phaffia rhodozyma OX=5421 PE=3 SV=1	-0.083	0.016	0.286	0.41	0.623	0.155	0.197617	0.153783	0.280218	1	1	1	K00772	Metabolism	Amino acid metabolism	Cysteine and methionine metabolism [PATH:ko00270]
A0A0F7SNW6	A0A0F7SNW6|A0A0F7SNW6_PHARH 40S ribosomal protein S1 OS=Phaffia rhodozyma OX=5421 GN=RPS1 PE=3 SV=1	0.079	-0.483	-0.058	0.41	0	0.742	0.278575	0.556957	1.10152	1	0.122956	0.000127425	K02984	Genetic Information Processing	Translation	Ribosome [PATH:ko03010]
A0A0F7SI10	A0A0F7SI10|A0A0F7SI10_PHARH Phosphomannomutase OS=Phaffia rhodozyma OX=5421 PE=3 SV=1	-0.061	0.485	0.578	0.41	0.002	0	-0.285161	0.654844	-0.188805	1	0.0289401	1	K17497	Metabolism	Carbohydrate metabolism	Fructose and mannose metabolism [PATH:ko00051]
A0A0F7SJG1	A0A0F7SJG1|A0A0F7SJG1_PHARH Isocitrate dehydrogenase [NAD] subunit, mitochondrial OS=Phaffia rhodozyma OX=5421 GN=IDH PE=3 SV=1	-0.048	0.416	0.531	0.41	0.002	0	0.28338	0.855721	1.61755	1	0.000145677	3.91309e-12	K00030	Metabolism	Carbohydrate metabolism	Citrate cycle (TCA cycle) [PATH:ko00020]
A0A0F7SQV1	A0A0F7SQV1|A0A0F7SQV1_PHARH Heat shock protein hss1 OS=Phaffia rhodozyma OX=5421 PE=3 SV=1	-0.037	-0.41	0.159	0.41	0.001	0.247	-1.12944	-2.13719	-1.35186	2.60498e-06	1.65095e-17	5.0955e-05	K03283	Genetic Information Processing	Transcription	Spliceosome [PATH:ko03040]
A0A0F7SI68	A0A0F7SI68|A0A0F7SI68_PHARH Phosphoribosylaminoimidazole carboxylase OS=Phaffia rhodozyma OX=5421 PE=3 SV=1	0.176	0.068	0.269	0.411	0.566	0.299	0.129925	-0.0737195	0.0169	1	1	1	K11808	Metabolism	Nucleotide metabolism	Purine metabolism [PATH:ko00230]
A0A0F7SQK3	A0A0F7SQK3|A0A0F7SQK3_PHARH Modular protein with glycoside hydrolase family 13 and glycosyltransferase family 5 domains OS=Phaffia rhodozyma OX=5421 PE=4 SV=1	0.172	-0.196	0.093	0.411	0.313	0.556	-0.203009	-0.477687	-1.19747	1	0.669236	1.23978e-07	K00749	Brite Hierarchies	Protein families: metabolim	Glycosyltransferases [BR:ko01003]
A0A0F7SEH3	A0A0F7SEH3|A0A0F7SEH3_PHARH Rab GDP dissociation inhibitor OS=Phaffia rhodozyma OX=5421 PE=3 SV=1	-0.061	0.138	0.218	0.413	0.361	0.234	-0.141545	-0.387551	-0.13187	1	0.830635	1	K17255	Brite Hierarchies	Protein families: signaling and cellular processes	Exosome [BR:ko04147]
A0A0F7SUD3	A0A0F7SUD3|A0A0F7SUD3_PHARH Histone deacetylase OS=Phaffia rhodozyma OX=5421 PE=4 SV=1	-0.265	-0.143	-0.329	0.414	0.518	0.559	0.100444	-0.179823	-0.41137	1	1	0.715241	K06067	Environmental Information Processing	Signal transduction	Notch signaling pathway [PATH:ko04330]
A0A0F7SMK3	A0A0F7SMK3|A0A0F7SMK3_PHARH 2-methoxy-6-polyprenyl-1,4-benzoquinol methylase, mitochondrial OS=Phaffia rhodozyma OX=5421 GN=COQ5 PE=3 SV=1	-0.174	0.253	0.054	0.414	0.367	0.637	0.159823	0.0802397	0.0973483	1	1	1	K06127	Metabolism	Metabolism of cofactors and vitamins	Ubiquinone and other terpenoid-quinone biosynthesis [PATH:ko00130]
A0A0F7SXU6	A0A0F7SXU6|A0A0F7SXU6_PHARH Uncharacterized protein OS=Phaffia rhodozyma OX=5421 PE=4 SV=1	-0.16	-0.204	-0.235	0.414	0.404	0.613	-0.0480203	0.0244841	-0.130991	1	1	1	K14710	Organismal Systems	Digestive system	Mineral absorption [PATH:ko04978]
A0A0F7SHI2	A0A0F7SHI2|A0A0F7SHI2_PHARH Tpt-domain-containing protein OS=Phaffia rhodozyma OX=5421 PE=4 SV=1	-0.134	0.109	-0.212	0.414	0.513	0.584	0.00898779	0.125585	0.164565	1	1	1	K15280	Brite Hierarchies	Protein families: signaling and cellular processes	Transporters [BR:ko02000]
A0A0F7SPJ3	A0A0F7SPJ3|A0A0F7SPJ3_PHARH Non-specific serine/threonine protein kinase OS=Phaffia rhodozyma OX=5421 PE=4 SV=1	-0.118	-0.229	-0.092	0.414	0.339	0.768	0.0187448	-0.688372	-0.389676	1	0.0120866	1	K13303	Environmental Information Processing	Signal transduction	FoxO signaling pathway [PATH:ko04068]
A0A0F7SL80	A0A0F7SL80|A0A0F7SL80_PHARH Translation initiation factor eif3 subunit OS=Phaffia rhodozyma OX=5421 PE=4 SV=1	0.114	0.076	0.131	0.414	0.493	0.434	0.28243	0.434356	0.585994	1	0.461983	0.0971677	K03245	Genetic Information Processing	Translation	RNA transport [PATH:ko03013]
A0A0F7SIG0	A0A0F7SIG0|A0A0F7SIG0_PHARH Annexin OS=Phaffia rhodozyma OX=5421 PE=3 SV=1	-0.097	0.375	0.211	0.414	0.079	0.389	0.659436	1.77269	0.792615	0.00855587	3.4112e-25	0.00116352	K17095	Brite Hierarchies	Protein families: signaling and cellular processes	Exosome [BR:ko04147]
A0A0F7SNX6	A0A0F7SNX6|A0A0F7SNX6_PHARH Uncharacterized protein OS=Phaffia rhodozyma OX=5421 PE=4 SV=1	-0.089	0.068	0.259	0.414	0.56	0.273	0.167868	0.154975	0.142518	1	1	1	K12284	Brite Hierarchies	Protein families: signaling and cellular processes	Secretion system [BR:ko02044]
A0A0F7SJ31	A0A0F7SJ31|A0A0F7SJ31_PHARH Gdp-mannose-dehydratase OS=Phaffia rhodozyma OX=5421 PE=3 SV=1	-0.072	-0.22	0.061	0.414	0.2	0.585	-0.22194	0.166365	0.444374	1	1	0.761784	K01711	Metabolism	Carbohydrate metabolism	Fructose and mannose metabolism [PATH:ko00051]
A0A0F7SR62	A0A0F7SR62|A0A0F7SR62_PHARH Aminomethyltransferase OS=Phaffia rhodozyma OX=5421 PE=3 SV=1	-0.068	0.301	-0.007	0.414	0.094	0.879	0.263044	0.185651	-0.173586	1	1	1	K00605	Metabolism	Carbohydrate metabolism	Glyoxylate and dicarboxylate metabolism [PATH:ko00630]
A0A0F7SM56	A0A0F7SM56|A0A0F7SM56_PHARH Succinate--CoA ligase [ADP-forming] subunit alpha, mitochondrial OS=Phaffia rhodozyma OX=5421 PE=3 SV=1	-0.049	0.466	0.327	0.414	0.002	0.025	0.153307	0.566794	0.596558	1	0.0288173	0.0745693	K01899	Metabolism	Carbohydrate metabolism	Citrate cycle (TCA cycle) [PATH:ko00020]
A0A0F7SH72	A0A0F7SH72|A0A0F7SH72_PHARH Elongation factor 3 OS=Phaffia rhodozyma OX=5421 PE=4 SV=1	-0.041	-0.06	-0.024	0.414	0.467	0.835	0.361517	0.477857	0.633846	1	0.189926	0.0383548	K03235	Brite Hierarchies	Protein families: genetic information processing	Translation factors [BR:ko03012]
A0A0F7SU01	A0A0F7SU01|A0A0F7SU01_PHARH Pkinase-domain-containing protein OS=Phaffia rhodozyma OX=5421 PE=3 SV=1	-0.11	0.162	-0.37	0.415	0.407	0.285	-0.120327	0.446488	-0.154611	1	0.317916	1	K03097	Genetic Information Processing	Translation	Ribosome biogenesis in eukaryotes [PATH:ko03008]
A0A0F7STM9	A0A0F7STM9|A0A0F7STM9_PHARH Nitroreductase-like OS=Phaffia rhodozyma OX=5421 PE=4 SV=1	-0.117	0.109	0.546	0.417	0.511	0.063	0.10027	0.790387	1.17512	1	0.000824588	1.96183e-07	K07078	Not included in Pathway or Brite	Poorly characterized	Function unknown
A0A0F7SEY4	A0A0F7SEY4|A0A0F7SEY4_PHARH TPR-containing nuclear phosphoprotein that regulates K( ) uptake OS=Phaffia rhodozyma OX=5421 PE=4 SV=1	-0.111	-0.541	-0.024	0.417	0.058	0.864	0.0296589	0.00916357	-0.479119	1	1	0.286874	K15176	Brite Hierarchies	Protein families: genetic information processing	Transcription machinery [BR:ko03021]
A0A0F7SU24	A0A0F7SU24|A0A0F7SU24_PHARH Immunoglobulin-like fold OS=Phaffia rhodozyma OX=5421 PE=4 SV=1	-0.097	0.071	0.068	0.417	0.554	0.599	-0.178195	-0.944147	-1.25161	1	2.59641e-05	3.89861e-08	K20929	Not included in Pathway or Brite	Unclassified: metabolism	Enzymes with EC numbers
A0A0F7SLT4	A0A0F7SLT4|A0A0F7SLT4_PHARH GDP-mannose pyrophosphorylase OS=Phaffia rhodozyma OX=5421 PE=4 SV=1	-0.065	0.331	0.185	0.417	0.048	0.312	-0.0595271	-0.212298	-0.131627	1	1	1	K00966	Metabolism	Carbohydrate metabolism	Fructose and mannose metabolism [PATH:ko00051]
A0A0F7ST15	A0A0F7ST15|A0A0F7ST15_PHARH Chimaerin and related Rho GTPase activating proteins OS=Phaffia rhodozyma OX=5421 PE=4 SV=1	0.353	0.127	0.363	0.418	0.536	0.388	-0.306833	-0.83183	-1.2488	1	0.00361122	1.44331e-05	K20643	Brite Hierarchies	Protein families: genetic information processing	Membrane trafficking [BR:ko04131]
A0A0F7SQE2	A0A0F7SQE2|A0A0F7SQE2_PHARH Alternative splicing factor SRp55/B52/SRp75 (RRM superfamily) OS=Phaffia rhodozyma OX=5421 PE=4 SV=1	0.115	-0.298	0.058	0.418	0.085	0.587	-0.00759321	-0.263113	-0.437363	1	1	0.42388	K12893	Genetic Information Processing	Transcription	Spliceosome [PATH:ko03040]
A0A0F7SHS2	A0A0F7SHS2|A0A0F7SHS2_PHARH Glycoside hydrolase OS=Phaffia rhodozyma OX=5421 PE=4 SV=1	-0.144	0.259	0.107	0.419	0.364	0.586	-0.0496591	0.339634	0.0546343	1	1	1	K05991	Not included in Pathway or Brite	Unclassified: metabolism	Enzymes with EC numbers
A0A0F7SH63	A0A0F7SH63|A0A0F7SH63_PHARH Protein phosphatase 2A regulatory subunit A and related proteins OS=Phaffia rhodozyma OX=5421 PE=4 SV=1	-0.051	-0.095	0.101	0.419	0.405	0.484	-0.188474	-0.458999	-0.71788	1	0.245047	0.0136879	K03456	Genetic Information Processing	Translation	mRNA surveillance pathway [PATH:ko03015]
A0A0F7SHV9	A0A0F7SHV9|A0A0F7SHV9_PHARH Guanine nucleotide exchange factor OS=Phaffia rhodozyma OX=5421 PE=4 SV=1	0.295	0.413	0.386	0.42	0.251	0.306	0.79126	0.219885	0.193161	0.00263483	1	1	K19940	Brite Hierarchies	Protein families: genetic information processing	Membrane trafficking [BR:ko04131]
A0A0F7SJY4	A0A0F7SJY4|A0A0F7SJY4_PHARH Antiviral helicase OS=Phaffia rhodozyma OX=5421 PE=4 SV=1	-0.291	0.012	-0.666	0.421	0.64	0.4	0.0699806	0.139185	-0.118968	1	1	1	K12598	Genetic Information Processing	Folding, sorting and degradation	RNA degradation [PATH:ko03018]
A0A0F7SX20	A0A0F7SX20|A0A0F7SX20_PHARH RmlC-like jelly roll fold OS=Phaffia rhodozyma OX=5421 PE=4 SV=1	0.285	0.902	0.804	0.421	0.029	0.038	1.11768	2.97524	3.40024	0.000207042	5.62464e-39	1.35297e-58	-	#N/A	#N/A	#N/A
A0A0F7SIY7	A0A0F7SIY7|A0A0F7SIY7_PHARH F-actin-capping protein subunit beta OS=Phaffia rhodozyma OX=5421 PE=3 SV=1	-0.119	0.193	0.025	0.421	0.393	0.647	-0.0295038	0.36209	0.100273	1	1	1	K10365	Cellular Processes	Transport and catabolism	Endocytosis [PATH:ko04144]
A0A0F7SKB4	A0A0F7SKB4|A0A0F7SKB4_PHARH Pkinase-domain-containing protein OS=Phaffia rhodozyma OX=5421 PE=4 SV=1	-0.104	-0.1	0.095	0.421	0.482	0.563	-0.505324	-0.877179	-1.02152	1	2.28728e-05	3.68285e-06	K08286	Not included in Pathway or Brite	Unclassified: metabolism	Enzymes with EC numbers
A0A0F7SJG6	A0A0F7SJG6|A0A0F7SJG6_PHARH Carboxylic ester hydrolase OS=Phaffia rhodozyma OX=5421 PE=3 SV=1	-0.299	-0.513	0.334	0.422	0.331	0.529	#N/A	#N/A	#N/A	#N/A	#N/A	#N/A	K10759	Not included in Pathway or Brite	Unclassified: metabolism	Enzymes with EC numbers
A0A0F7SVF7	A0A0F7SVF7|A0A0F7SVF7_PHARH Protein kinase C substrate, 80 KD protein, heavy chain OS=Phaffia rhodozyma OX=5421 PE=4 SV=1	-0.09	0.268	-0.135	0.422	0.206	0.651	0.207549	-0.18238	-0.250473	1	1	1	K08288	Genetic Information Processing	Folding, sorting and degradation	Protein processing in endoplasmic reticulum [PATH:ko04141]
A0A0F7SGR8	A0A0F7SGR8|A0A0F7SGR8_PHARH Dihydroorotase OS=Phaffia rhodozyma OX=5421 PE=3 SV=1	-0.079	0.137	0.011	0.422	0.408	0.653	0.235889	0.469967	0.342702	1	0.456237	1	K01465	Metabolism	Nucleotide metabolism	Pyrimidine metabolism [PATH:ko00240]
A0A0F7SSL6	A0A0F7SSL6|A0A0F7SSL6_PHARH Uncharacterized conserved protein OS=Phaffia rhodozyma OX=5421 PE=4 SV=1	-0.058	-0.039	0.325	0.422	0.556	0.068	-0.102142	0.0431011	0.955209	1	1	0.000228398	-	#N/A	#N/A	#N/A
A0A0F7SG49	A0A0F7SG49|A0A0F7SG49_PHARH Peptidyl-prolyl cis-trans isomerase OS=Phaffia rhodozyma OX=5421 PE=4 SV=1	0.228	0.127	0.162	0.423	0.485	0.512	0.137095	-0.0881997	0.102702	1	1	1	K12737	Brite Hierarchies	Protein families: genetic information processing	Spliceosome [BR:ko03041]
A0A0F7ST04	A0A0F7ST04|A0A0F7ST04_PHARH Prtase-like protein OS=Phaffia rhodozyma OX=5421 PE=4 SV=1	-0.163	-0.011	-0.078	0.423	0.61	0.822	0.261446	0.7044	0.232981	1	0.0183612	1	K00761	Metabolism	Nucleotide metabolism	Pyrimidine metabolism [PATH:ko00240]
A0A0F7SHY7	A0A0F7SHY7|A0A0F7SHY7_PHARH Selenoprotein w OS=Phaffia rhodozyma OX=5421 PE=4 SV=1	-0.148	0.075	0.029	0.423	0.58	0.653	-0.0702314	0.328308	0.152286	1	1	1	K07401	Not included in Pathway or Brite	Unclassified: genetic information processing	Protein processing
A0A0F7SK70	A0A0F7SK70|A0A0F7SK70_PHARH Fry-like conserved proteins OS=Phaffia rhodozyma OX=5421 PE=4 SV=1	-0.11	0.071	-0.544	0.423	0.567	0.097	-0.0724959	1.12945	-0.403535	1	3.28263e-05	1	K08052	Environmental Information Processing	Signal transduction	Ras signaling pathway [PATH:ko04014]
A0A0F7SQ96	A0A0F7SQ96|A0A0F7SQ96_PHARH Nuclear transport factor 2 OS=Phaffia rhodozyma OX=5421 PE=4 SV=1	-0.08	0.003	-0.018	0.424	0.641	0.863	0.00259762	0.400855	0.207296	1	0.969806	1	K14285	Genetic Information Processing	Translation	RNA transport [PATH:ko03013]
A0A0F7SJT5	A0A0F7SJT5|A0A0F7SJT5_PHARH Coatomer subunit delta OS=Phaffia rhodozyma OX=5421 PE=3 SV=1	-0.079	-0.072	0.113	0.424	0.519	0.506	-0.284652	-0.908963	-0.60352	1	0.000480098	0.266734	K20471	Brite Hierarchies	Protein families: genetic information processing	Membrane trafficking [BR:ko04131]
A0A0F7SY68	A0A0F7SY68|A0A0F7SY68_PHARH Ubiquitin activating enzyme OS=Phaffia rhodozyma OX=5421 PE=4 SV=1	-0.064	0.172	0.124	0.424	0.295	0.457	-0.0205349	-0.904133	-0.926078	1	4.8361e-07	7.88294e-05	K03178	Genetic Information Processing	Folding, sorting and degradation	Ubiquitin mediated proteolysis [PATH:ko04120]
A0A0F7SIQ9	A0A0F7SIQ9|A0A0F7SIQ9_PHARH Peptide hydrolase OS=Phaffia rhodozyma OX=5421 PE=3 SV=1	-0.265	0.249	-0.007	0.425	0.441	0.882	-0.111072	-0.0634919	0.14196	1	1	1	K05994	Brite Hierarchies	Protein families: metabolim	Peptidases [BR:ko01002]
A0A0F7SFB6	A0A0F7SFB6|A0A0F7SFB6_PHARH GSP1 OS=Phaffia rhodozyma OX=5421 GN=GSP1 PE=2 SV=1	0.234	0.296	0.624	0.425	0.309	0.07	1.33393	0.35267	0.968225	2.63479e-11	1	0.000529615	K07936	Genetic Information Processing	Translation	RNA transport [PATH:ko03013]
A0A0F7SL72	A0A0F7SL72|A0A0F7SL72_PHARH Zuotin and related molecular chaperones (DnaJ superfamily), contains DNA-binding domains OS=Phaffia rhodozyma OX=5421 PE=4 SV=1	0.126	-0.66	0.241	0.426	0.002	0.229	0.419996	0.493116	1.16103	1	0.1815	8.54893e-07	K09522	Brite Hierarchies	Protein families: genetic information processing	Chaperones and folding catalysts [BR:ko03110]
A0A0F7STB4	A0A0F7STB4|A0A0F7STB4_PHARH Aconitate hydratase, mitochondrial OS=Phaffia rhodozyma OX=5421 PE=3 SV=1	-0.12	-0.377	-0.348	0.426	0.177	0.342	0.178158	1.28822	0.508507	1	3.47195e-05	1	K17450	Metabolism	Amino acid metabolism	Lysine biosynthesis [PATH:ko00300]
A0A0F7SFS6	A0A0F7SFS6|A0A0F7SFS6_PHARH Endoplasmic reticulum protein EP58, contains filamin rod domain and KDEL motif OS=Phaffia rhodozyma OX=5421 PE=4 SV=1	0.334	-0.042	0.022	0.427	0.591	0.653	-0.0226795	-0.0472864	-0.393844	1	1	0.893905	K13667	Metabolism	Glycan biosynthesis and metabolism	Other types of O-glycan biosynthesis [PATH:ko00514]
A0A0F7SNV9	A0A0F7SNV9|A0A0F7SNV9_PHARH Uncharacterized protein OS=Phaffia rhodozyma OX=5421 PE=4 SV=1	0.293	-0.063	1.213	0.427	0.576	0.013	-0.900785	0.44638	0.327274	#N/A	1	1	K02143	Metabolism	Energy metabolism	Oxidative phosphorylation [PATH:ko00190]
A0A0F7SXP8	A0A0F7SXP8|A0A0F7SXP8_PHARH Uncharacterized protein OS=Phaffia rhodozyma OX=5421 PE=4 SV=1	-0.2	-0.318	-0.43	0.427	0.365	0.465	-0.14897	-0.339945	-0.312775	1	1	1	K07418	Metabolism	Lipid metabolism	Arachidonic acid metabolism [PATH:ko00590]
A0A0F7ST33	A0A0F7ST33|A0A0F7ST33_PHARH C-4 methyl sterol oxidase OS=Phaffia rhodozyma OX=5421 PE=3 SV=1	0.227	0.176	0.389	0.428	0.435	0.228	0.244287	2.13922	1.12251	1	2.61884e-34	7.80357e-06	K07750	Metabolism	Lipid metabolism	Steroid biosynthesis [PATH:ko00100]
A0A0F7STK5	A0A0F7STK5|A0A0F7STK5_PHARH Uncharacterized protein OS=Phaffia rhodozyma OX=5421 PE=4 SV=1	-0.102	-0.251	0.005	0.429	0.294	0.662	0.202013	-0.12824	0.150844	1	1	1	-	#N/A	#N/A	#N/A
A0A0F7SMS8	A0A0F7SMS8|A0A0F7SMS8_PHARH Amphiphysin OS=Phaffia rhodozyma OX=5421 PE=4 SV=1	0.271	-0.076	0.167	0.43	0.557	0.543	0.0689774	0.85599	-0.338093	1	1.52554e-05	1	K12562	Cellular Processes	Transport and catabolism	Endocytosis [PATH:ko04144]
A0A0F7SIS6	A0A0F7SIS6|A0A0F7SIS6_PHARH Biotin holocarboxylase synthetase/biotin-protein ligase OS=Phaffia rhodozyma OX=5421 PE=4 SV=1	0.226	0.469	0.26	0.43	0.102	0.395	0.623552	1.06851	0.645031	0.029695	2.4136e-08	0.0327903	K01942	Metabolism	Metabolism of cofactors and vitamins	Biotin metabolism [PATH:ko00780]
A0A0F7SNW8	A0A0F7SNW8|A0A0F7SNW8_PHARH Molecular chaperone (DnaJ superfamily) OS=Phaffia rhodozyma OX=5421 PE=4 SV=1	-0.125	-0.403	-0.031	0.43	0.152	0.864	0.0918572	-0.218072	0.244032	1	1	1	K00059	Metabolism	Lipid metabolism	Fatty acid biosynthesis [PATH:ko00061]
A0A0F7SKI8	A0A0F7SKI8|A0A0F7SKI8_PHARH Isoamyl acetate-hydrolyzing esterase OS=Phaffia rhodozyma OX=5421 PE=4 SV=1	-0.108	0.007	-0.034	0.431	0.639	0.863	0.0707395	0.371157	0.0818095	1	0.815659	1	K23978	Not included in Pathway or Brite	Unclassified: metabolism	Enzymes with EC numbers
A0A0F7STG8	A0A0F7STG8|A0A0F7STG8_PHARH Adf-like domain-containing protein OS=Phaffia rhodozyma OX=5421 PE=4 SV=1	-0.101	0.057	0.172	0.431	0.574	0.453	0.335413	0.408223	0.596025	1	0.525309	0.0473076	K20520	Brite Hierarchies	Protein families: genetic information processing	Membrane trafficking [BR:ko04131]
A0A0F7SK75	A0A0F7SK75|A0A0F7SK75_PHARH Cytochrome c1 OS=Phaffia rhodozyma OX=5421 GN=CYC1 PE=3 SV=1	-0.063	0.049	-0.422	0.431	0.559	0.081	0.0203127	2.42339	1.30244	1	0.00408635	0.806586	K08738	Environmental Information Processing	Signal transduction	Two-component system [PATH:ko02020]
A0A0F7STJ2	A0A0F7STJ2|A0A0F7STJ2_PHARH Flavonol reductase/cinnamoyl-CoA reductase OS=Phaffia rhodozyma OX=5421 PE=4 SV=1	-0.1	1.677	0.106	0.432	0	0.562	-0.0623573	2.30772	-1.08581	1	5.51791e-30	0.000420641	K13082	Metabolism	Carbohydrate metabolism	Flavonoid biosynthesis [PATH:ko00941]
A0A0F7SQ93	A0A0F7SQ93|A0A0F7SQ93_PHARH Eukaryotic translation initiation factor 2A OS=Phaffia rhodozyma OX=5421 PE=3 SV=1	-0.127	0.064	0.147	0.433	0.593	0.534	0.252637	0.046637	0.601173	1	1	0.0740592	K15026	Brite Hierarchies	Protein families: genetic information processing	Messenger RNA biogenesis [BR:ko03019]
A0A0F7SXU4	A0A0F7SXU4|A0A0F7SXU4_PHARH SNARE protein TLG1/Syntaxin 6 OS=Phaffia rhodozyma OX=5421 PE=4 SV=1	0.25	0.185	-0.094	0.434	0.442	0.803	0.549969	2.23614	1.21434	0.402304	1.05208e-30	1.88492e-07	K08499	Genetic Information Processing	Folding, sorting and degradation	SNARE interactions in vesicular transport [PATH:ko04130]
A0A0F7SNM0	A0A0F7SNM0|A0A0F7SNM0_PHARH RNA-binding S4 domain OS=Phaffia rhodozyma OX=5421 PE=4 SV=1	-0.077	0.025	0.075	0.434	0.613	0.571	0.155364	0.233074	0.415044	1	1	0.725972	K02986	Genetic Information Processing	Translation	Ribosome [PATH:ko03010]
A0A0F7SF54	A0A0F7SF54|A0A0F7SF54_PHARH Uncharacterized conserved protein OS=Phaffia rhodozyma OX=5421 PE=4 SV=1	-0.07	0.02	-0.081	0.434	0.618	0.756	-0.405951	-0.721461	-2.02833	1	1	4.06802e-06	K14310	Genetic Information Processing	Translation	RNA transport [PATH:ko03013]
A0A0F7STP5	A0A0F7STP5|A0A0F7STP5_PHARH Tubulin-specific chaperone A OS=Phaffia rhodozyma OX=5421 PE=3 SV=1	-0.102	0.12	0.233	0.435	0.484	0.377	0.0941426	0.0519033	-0.312092	1	1	1	K17292	Brite Hierarchies	Protein families: signaling and cellular processes	Cytoskeleton proteins [BR:ko04812]
A0A0F7SWH5	A0A0F7SWH5|A0A0F7SWH5_PHARH Nucleolar GTP-binding protein 1 OS=Phaffia rhodozyma OX=5421 PE=3 SV=1	-0.093	-0.432	-0.083	0.435	0.097	0.781	0.443836	0.747252	1.08432	1	0.00172557	0.000361538	K06943	Genetic Information Processing	Translation	Ribosome biogenesis in eukaryotes [PATH:ko03008]
A0A0F7SSN8	A0A0F7SSN8|A0A0F7SSN8_PHARH 60s ribosomal protein l12 OS=Phaffia rhodozyma OX=5421 PE=3 SV=1	-0.045	-0.122	-0.142	0.435	0.363	0.511	0.483082	0.338877	1.52242	0.27003	0.646527	3.78459e-12	K02870	Genetic Information Processing	Translation	Ribosome [PATH:ko03010]
A0A0F7SJQ8	A0A0F7SJQ8|A0A0F7SJQ8_PHARH Heterokaryon incompatibility Het-C OS=Phaffia rhodozyma OX=5421 PE=4 SV=1	-0.105	-0.149	0.095	0.436	0.437	0.573	-0.0264169	0.0912897	-0.548733	1	1	0.0946309	K04705	Environmental Information Processing	Signal transduction	Jak-STAT signaling pathway [PATH:ko04630]
A0A0F7SGZ9	A0A0F7SGZ9|A0A0F7SGZ9_PHARH Predicted dehydrogenase OS=Phaffia rhodozyma OX=5421 PE=4 SV=1	-0.102	-0.061	0.205	0.436	0.551	0.454	0.0679615	-0.72206	0.217111	1	0.00187504	1	K16216	Not included in Pathway or Brite	Unclassified: metabolism	Enzymes with EC numbers
A0A0F7SHG0	A0A0F7SHG0|A0A0F7SHG0_PHARH Arginyl-trna synthetase OS=Phaffia rhodozyma OX=5421 PE=3 SV=1	0.098	0.209	0.103	0.436	0.154	0.475	0.109004	0.275015	-0.117394	1	1	1	K01887	Genetic Information Processing	Translation	Aminoacyl-tRNA biosynthesis [PATH:ko00970]
A0A0F7SUF0	A0A0F7SUF0|A0A0F7SUF0_PHARH Histidinol-phosphate aminotransferase OS=Phaffia rhodozyma OX=5421 PE=3 SV=1	-0.101	0.062	0.001	0.438	0.567	0.665	-0.068523	0.0429947	0.184146	1	1	1	K00817	Metabolism	Amino acid metabolism	Histidine metabolism [PATH:ko00340]
A0A0F7SIN7	A0A0F7SIN7|A0A0F7SIN7_PHARH Geranylgeranyl transferase type-2 subunit beta OS=Phaffia rhodozyma OX=5421 PE=3 SV=1	0.503	-0.072	#N/A	0.439	0.589	#N/A	0.102352	0.388233	0.601452	1	0.979241	0.176702	K05956	Brite Hierarchies	Protein families: metabolim	Prenyltransferases [BR:ko01006]
A0A0F7SM49	A0A0F7SM49|A0A0F7SM49_PHARH FOG: RRM domain OS=Phaffia rhodozyma OX=5421 PE=4 SV=1	0.082	0.051	0.225	0.439	0.549	0.148	-0.123893	-0.204411	-0.0432125	1	1	1	K14573	Genetic Information Processing	Translation	Ribosome biogenesis in eukaryotes [PATH:ko03008]
A0A0F7SEH7	A0A0F7SEH7|A0A0F7SEH7_PHARH Coatomer subunit epsilon OS=Phaffia rhodozyma OX=5421 PE=3 SV=1	-0.054	-0.085	-0.069	0.439	0.432	0.74	-0.102576	-0.107268	0.0660085	1	1	1	K17268	Brite Hierarchies	Protein families: genetic information processing	Membrane trafficking [BR:ko04131]
A0A0F7SGB9	A0A0F7SGB9|A0A0F7SGB9_PHARH Abc1-domain-containing protein OS=Phaffia rhodozyma OX=5421 PE=4 SV=1	0.382	-0.348	0.807	0.44	0.338	0.244	0.0152303	-0.627138	0.291109	1	0.00676814	1	K08869	Brite Hierarchies	Protein families: metabolim	Protein kinases [BR:ko01001]
A0A0F7SM16	A0A0F7SM16|A0A0F7SM16_PHARH Orotidine 5'-phosphate decarboxylase OS=Phaffia rhodozyma OX=5421 PE=3 SV=1	0.231	0.216	0.033	0.44	0.399	0.644	0.333967	1.36739	1.1374	1	1.69424e-08	0.00102923	K01591	Metabolism	Nucleotide metabolism	Pyrimidine metabolism [PATH:ko00240]
A0A0F7SSC6	A0A0F7SSC6|A0A0F7SSC6_PHARH 60s ribosomal protein l21 OS=Phaffia rhodozyma OX=5421 PE=4 SV=1	0.086	-0.052	-0.084	0.44	0.523	0.682	0.478902	0.722756	0.937643	0.609378	0.00102123	0.000393223	K02889	Genetic Information Processing	Translation	Ribosome [PATH:ko03010]
A0A0F7SFV3	A0A0F7SFV3|A0A0F7SFV3_PHARH Prtase-like protein OS=Phaffia rhodozyma OX=5421 PE=4 SV=1	-0.084	0.025	0.048	0.44	0.613	0.614	0.0839973	1.56958	1.08504	1	3.53981e-08	0.00489701	K07101	Not included in Pathway or Brite	Poorly characterized	Function unknown
A0A0F7SV07	A0A0F7SV07|A0A0F7SV07_PHARH Mitochondrial atp epsilon chain OS=Phaffia rhodozyma OX=5421 PE=4 SV=1	0.165	0.279	0.525	0.441	0.19	0.032	0.189784	0.317297	1.35823	1	1	1.20823e-07	K02135	Metabolism	Energy metabolism	Oxidative phosphorylation [PATH:ko00190]
A0A0F7SFM9	A0A0F7SFM9|A0A0F7SFM9_PHARH Predicted dehydrogenase OS=Phaffia rhodozyma OX=5421 PE=4 SV=1	-0.108	0.068	0.097	0.441	0.575	0.575	0.358966	-1.46263	-0.271752	1	1.29173e-17	1	K14189	Not included in Pathway or Brite	Unclassified: metabolism	Enzymes with EC numbers
A0A0F7SJZ4	A0A0F7SJZ4|A0A0F7SJZ4_PHARH Chorismate mutase OS=Phaffia rhodozyma OX=5421 PE=4 SV=1	-0.085	-0.062	0.082	0.441	0.542	0.585	-0.304958	-0.0838501	-0.505904	1	1	0.49437	K01850	Metabolism	Amino acid metabolism	Phenylalanine, tyrosine and tryptophan biosynthesis [PATH:ko00400]
A0A0F7SEV8	A0A0F7SEV8|A0A0F7SEV8_PHARH Uncharacterized protein OS=Phaffia rhodozyma OX=5421 PE=4 SV=1	0.349	0.209	1.054	0.442	0.477	0.031	0.0366065	-0.653106	-0.170426	1	0.0192244	1	K23718	Brite Hierarchies	Protein families: genetic information processing	Spliceosome [PATH:ko03041]
A0A0F7SQ13	A0A0F7SQ13|A0A0F7SQ13_PHARH Pre-mrna-splicing factor clf1 OS=Phaffia rhodozyma OX=5421 PE=4 SV=1	0.213	0.191	0.582	0.442	0.405	0.069	0.00705418	0.0346958	0.711857	1	1	0.00848153	K12869	Genetic Information Processing	Transcription	Spliceosome [PATH:ko03040]
A0A0F7SKA4	A0A0F7SKA4|A0A0F7SKA4_PHARH Glycerol-3-phosphate dehydrogenase [NAD(+)] OS=Phaffia rhodozyma OX=5421 PE=3 SV=1	0.174	0.138	-0.078	0.442	0.435	0.782	-0.218245	-0.618451	-0.557045	1	0.0312245	0.194931	K00006	Metabolism	Lipid metabolism	Glycerophospholipid metabolism [PATH:ko00564]
A0A0F7SQT5	A0A0F7SQT5|A0A0F7SQT5_PHARH Diamine acetyltransferase OS=Phaffia rhodozyma OX=5421 PE=4 SV=1	0.173	0.239	0.188	0.442	0.286	0.415	0.233774	0.73133	0.52437	1	0.0150399	0.380947	K00657	Metabolism	Amino acid metabolism	Arginine and proline metabolism [PATH:ko00330]
A0A0F7SQ31	A0A0F7SQ31|A0A0F7SQ31_PHARH Eukaryotic translation initiation factor 3 subunit B OS=Phaffia rhodozyma OX=5421 GN=PRT1 PE=3 SV=1	-0.053	-0.111	-0.128	0.442	0.399	0.604	0.244807	0.27353	0.232271	1	1	1	K03253	Genetic Information Processing	Translation	RNA transport [PATH:ko03013]
A0A0F7SFN0	A0A0F7SFN0|A0A0F7SFN0_PHARH Alcohol dehydrogenase, class V OS=Phaffia rhodozyma OX=5421 GN=ADH6 PE=2 SV=1	0.185	-0.493	0.805	0.443	0.064	0.009	-0.0989581	-0.434987	0.662291	1	0.200894	0.0127994	K00002	Metabolism	Carbohydrate metabolism	Glycolysis/Gluconeogenesis [PATH:ko00010]
A0A0F7SV25	A0A0F7SV25|A0A0F7SV25_PHARH Phospholipase A2 (Platelet-activating factor acetylhydrolase in humans) OS=Phaffia rhodozyma OX=5421 PE=4 SV=1	-0.113	-0.29	-0.212	0.443	0.294	0.592	0.171672	-1.34411	-0.798575	1	2.6494e-11	0.00436845	K01062	Metabolism	Lipid metabolism	Ether lipid metabolism [PATH:ko00565]
A0A0F7SV62	A0A0F7SV62|A0A0F7SV62_PHARH Two-component phosphorelay intermediate involved in MAP kinase cascade regulation OS=Phaffia rhodozyma OX=5421 PE=4 SV=1	-0.105	-0.2	-0.025	0.443	0.376	0.869	-0.0499917	-0.414552	-0.3272	1	1	1	K11232	Environmental Information Processing	Signal transduction	Two-component system [PATH:ko02020]
A0A0F7SXR4	A0A0F7SXR4|A0A0F7SXR4_PHARH Maintenance of telomere capping protein 1, Mtc1 OS=Phaffia rhodozyma OX=5421 PE=4 SV=1	-0.102	-0.436	-0.111	0.443	0.137	0.744	0.214583	-1.37391	-0.549817	1	5.50652e-10	0.275254	K12580	Genetic Information Processing	Folding, sorting and degradation	RNA degradation [PATH:ko03018]
A0A0F7SGW2	A0A0F7SGW2|A0A0F7SGW2_PHARH Tubulin beta chain OS=Phaffia rhodozyma OX=5421 PE=3 SV=1	-0.047	-0.343	-0.065	0.443	0.021	0.755	0.118451	-0.289488	0.0371786	1	1	1	K07375	Cellular Processes	Transport and catabolism	Phagosome [PATH:ko04145]
A0A0F7SP09	A0A0F7SP09|A0A0F7SP09_PHARH NADH:flavin oxidoreductase/12-oxophytodienoate reductase OS=Phaffia rhodozyma OX=5421 PE=4 SV=1	0.535	#N/A	-0.074	0.444	#N/A	0.863	0.00818073	0.146435	0.172551	1	1	1	K09580	Genetic Information Processing	Folding, sorting and degradation	Protein processing in endoplasmic reticulum [PATH:ko04141]
A0A0F7SFK1	A0A0F7SFK1|A0A0F7SFK1_PHARH Chalcone isomerase OS=Phaffia rhodozyma OX=5421 PE=4 SV=1	0.489	-0.025	#N/A	0.444	0.608	#N/A	-0.0176833	-0.137732	0.440653	1	1	0.88976	K13955	Not included in Pathway or Brite	Unclassified: metabolism	Energy metabolism
A0A0F7SQQ1	A0A0F7SQQ1|A0A0F7SQQ1_PHARH Cytosolic Fe-S cluster assembly factor CFD1 OS=Phaffia rhodozyma OX=5421 GN=CFD1 PE=3 SV=1	-0.269	#N/A	0.431	0.444	#N/A	0.466	0.121282	-0.99923	0.537277	1	3.61222e-07	0.115021	K03593	Brite Hierarchies	Protein families: genetic information processing	Chromosome and associated proteins [BR:ko03036]
A0A0F7SLI9	A0A0F7SLI9|A0A0F7SLI9_PHARH Equilibrative nucleoside transporter protein OS=Phaffia rhodozyma OX=5421 PE=4 SV=1	0.173	-0.396	0.363	0.444	0.099	0.154	-0.0338663	-0.191905	0.485618	1	1	0.243781	K12471	Cellular Processes	Transport and catabolism	Endocytosis [PATH:ko04144]
A0A0F7SER1	A0A0F7SER1|A0A0F7SER1_PHARH Extracellular metalloproteinase OS=Phaffia rhodozyma OX=5421 PE=3 SV=1	-0.075	-0.453	-0.325	0.444	0.056	0.238	0.232798	-0.351054	0.787403	1	0.622241	0.00105376	K01417	Brite Hierarchies	Protein families: metabolim	Peptidases [BR:ko01002]
A0A0F7SK59	A0A0F7SK59|A0A0F7SK59_PHARH Regulation of transcription from pol ii promoter-related protein OS=Phaffia rhodozyma OX=5421 PE=4 SV=1	-0.159	-0.158	-0.103	0.445	0.485	0.806	-0.276166	-0.329702	-0.342852	1	1	1	K12606	Genetic Information Processing	Folding, sorting and degradation	RNA degradation [PATH:ko03018]
A0A0F7SI04	A0A0F7SI04|A0A0F7SI04_PHARH Splicing factor 3a, subunit 1 OS=Phaffia rhodozyma OX=5421 PE=4 SV=1	-0.101	-0.052	0.109	0.445	0.572	0.561	0.071794	-0.483279	-0.352648	1	0.133419	1	K12825	Genetic Information Processing	Transcription	Spliceosome [PATH:ko03040]
A0A0F7SR08	A0A0F7SR08|A0A0F7SR08_PHARH Carbamoyl-phosphate synth OS=Phaffia rhodozyma OX=5421 PE=3 SV=1	0.068	0.276	0.22	0.447	0.05	0.111	0.493764	0.998842	1.41199	1	0.00106493	6.9126e-09	K11541	Metabolism	Nucleotide metabolism	Pyrimidine metabolism [PATH:ko00240]
A0A0F7SR27	A0A0F7SR27|A0A0F7SR27_PHARH Lysosomal & prostatic acid phosphatases OS=Phaffia rhodozyma OX=5421 PE=3 SV=1	-0.132	0.095	0.24	0.448	0.55	0.444	0.110657	0.226749	0.309384	1	1	1	K01078	Metabolism	Metabolism of cofactors and vitamins	Thiamine metabolism [PATH:ko00730]
A0A0F7SEH8	A0A0F7SEH8|A0A0F7SEH8_PHARH Glyoxylate/hydroxypyruvate reductase (D-isomer-specific 2-hydroxy acid dehydrogenase superfamily) OS=Phaffia rhodozyma OX=5421 PE=3 SV=1	0.225	0.192	0.119	0.449	0.415	0.571	0.312359	0.703059	0.711619	1	0.0115735	0.0625831	K00049	Metabolism	Carbohydrate metabolism	Pyruvate metabolism [PATH:ko00620]
A0A0F7SF75	A0A0F7SF75|A0A0F7SF75_PHARH Uncharacterized protein OS=Phaffia rhodozyma OX=5421 PE=4 SV=1	-0.159	-0.074	-0.324	0.449	0.567	0.557	-0.0903091	-0.328099	-0.497477	1	1	1	K14716	Brite Hierarchies	Protein families: signaling and cellular processes	Transporters [BR:ko02000]
A0A0F7SJ26	A0A0F7SJ26|A0A0F7SJ26_PHARH 60s ribosomal protein l30 OS=Phaffia rhodozyma OX=5421 PE=4 SV=1	0.118	0.045	0.045	0.451	0.576	0.606	0.272184	0.636078	0.812049	1	0.00186649	0.00376268	K02908	Genetic Information Processing	Translation	Ribosome [PATH:ko03010]
A0A0F7SSA5	A0A0F7SSA5|A0A0F7SSA5_PHARH Phospho-2-dehydro-3-deoxyheptonate aldolase OS=Phaffia rhodozyma OX=5421 PE=3 SV=1	-0.087	0.213	-0.32	0.452	0.367	0.388	0.182379	0.0784174	0.0486408	1	1	1	K01626	Metabolism	Amino acid metabolism	Phenylalanine, tyrosine and tryptophan biosynthesis [PATH:ko00400]
A0A0F7SSC5	A0A0F7SSC5|A0A0F7SSC5_PHARH Ubiquitin-like modifier-activating enzyme ATG7 OS=Phaffia rhodozyma OX=5421 PE=3 SV=1	-0.065	-0.023	-0.035	0.452	0.589	0.837	0.154267	0.244454	-0.335067	1	1	1	K08337	Cellular Processes	Transport and catabolism	Autophagy - animal [PATH:ko04140]
A0A0F7SM51	A0A0F7SM51|A0A0F7SM51_PHARH Hva1_TUDOR domain-containing protein OS=Phaffia rhodozyma OX=5421 PE=4 SV=1	-0.142	0.094	0.119	0.454	0.578	0.594	-0.0328301	-0.913628	-0.162245	1	4.4809e-06	1	K18413	Brite Hierarchies	Protein families: genetic information processing	Chromosome and associated proteins [BR:ko03036]
A0A0F7SFR6	A0A0F7SFR6|A0A0F7SFR6_PHARH Secretory carrier membrane protein OS=Phaffia rhodozyma OX=5421 PE=4 SV=1	-0.129	0.362	0.277	0.454	0.258	0.431	0.1054	0.983311	0.382972	1	1.93225e-05	1	K19995	Brite Hierarchies	Protein families: genetic information processing	Membrane trafficking [BR:ko04131]
A0A0F7SJ33	A0A0F7SJ33|A0A0F7SJ33_PHARH Serine/threonine-protein phosphatase 2A 56 kDa regulatory subunit OS=Phaffia rhodozyma OX=5421 PE=3 SV=1	-0.096	-0.026	0.05	0.454	0.593	0.637	-0.159904	-0.589292	-1.01722	1	0.111374	8.6137e-05	K11584	Genetic Information Processing	Translation	mRNA surveillance pathway [PATH:ko03015]
A0A0F7SXF0	A0A0F7SXF0|A0A0F7SXF0_PHARH Uncharacterized conserved protein OS=Phaffia rhodozyma OX=5421 PE=4 SV=1	-0.09	0.463	0.394	0.454	0.102	0.149	0.0834896	-0.583238	-0.728114	1	0.0382149	0.00611038	K11423	Metabolism	Amino acid metabolism	Lysine degradation [PATH:ko00310]
A0A0F7SPH5	A0A0F7SPH5|A0A0F7SPH5_PHARH Concanavalin A-like lectin/glucanase, subgroup OS=Phaffia rhodozyma OX=5421 PE=4 SV=1	-0.081	-0.262	-0.418	0.454	0.248	0.224	-0.202042	-1.15699	-0.823053	1	5.77246e-08	0.00109946	K21850	Brite Hierarchies	Protein families: genetic information processing	Membrane trafficking [BR:ko04131]
A0A0F7STL9	A0A0F7STL9|A0A0F7STL9_PHARH Succinate semialdehyde dehydrogenase OS=Phaffia rhodozyma OX=5421 PE=3 SV=1	-0.053	0.357	0.217	0.454	0.051	0.282	-0.0399681	0.195338	0.833291	1	1	0.00439654	K00135	Metabolism	Carbohydrate metabolism	Butanoate metabolism [PATH:ko00650]
A0A0F7SJT7	A0A0F7SJT7|A0A0F7SJT7_PHARH Zinc finger, RING/FYVE/PHD-type OS=Phaffia rhodozyma OX=5421 PE=4 SV=1	-0.124	-0.136	-0.089	0.455	0.496	0.8	-0.178032	-0.849969	-0.861866	1	0.000187009	0.000928335	K18728	Brite Hierarchies	Protein families: genetic information processing	Messenger RNA biogenesis [BR:ko03019]
A0A0F7SX22	A0A0F7SX22|A0A0F7SX22_PHARH Aldo/keto reductase family proteins OS=Phaffia rhodozyma OX=5421 PE=4 SV=1	-0.103	0.258	0.019	0.455	0.327	0.653	-0.045381	-1.15557	-0.576003	1	9.01657e-09	0.114875	K06221	Not included in Pathway or Brite	Unclassified: metabolism	Enzymes with EC numbers
A0A0F7SP02	A0A0F7SP02|A0A0F7SP02_PHARH Nuclear cap-binding complex, subunit NCBP1/CBP80 OS=Phaffia rhodozyma OX=5421 PE=4 SV=1	-0.072	-0.017	-0.065	0.455	0.597	0.789	0.0964521	-0.365305	-0.16847	1	0.709569	1	K12882	Genetic Information Processing	Transcription	Spliceosome [PATH:ko03040]
A0A0F7SHL4	A0A0F7SHL4|A0A0F7SHL4_PHARH Peroxiredoxin OS=Phaffia rhodozyma OX=5421 PE=3 SV=1	-0.064	-0.512	0.572	0.455	0.012	0.004	-0.0811494	0.0847585	1.62642	1	1	2.25597e-12	K11187	Cellular Processes	Transport and catabolism	Peroxisome [PATH:ko04146]
A0A0F7SLW2	A0A0F7SLW2|A0A0F7SLW2_PHARH Uncharacterized conserved protein OS=Phaffia rhodozyma OX=5421 PE=4 SV=1	0.501	#N/A	0.535	0.456	#N/A	0.421	-0.372358	-0.494434	-0.591339	1	0.0709249	0.0666682	K12871	Genetic Information Processing	Transcription	Spliceosome [PATH:ko03040]
A0A0F7SH47	A0A0F7SH47|A0A0F7SH47_PHARH Acyl-CoA-binding protein OS=Phaffia rhodozyma OX=5421 PE=4 SV=1	-0.111	-0.052	-0.198	0.456	0.577	0.686	-0.622101	-0.836318	-2.23659	0.430703	0.00364059	1.13649e-18	K08762	Organismal Systems	Endocrine system	PPAR signaling pathway [PATH:ko03320]
A0A0D4CFV9	A0A0D4CFV9|A0A0D4CFV9_PHARH Glutaredoxin OS=Phaffia rhodozyma OX=5421 GN=GRX PE=2 SV=1	-0.044	0.407	0.599	0.456	0.022	0.004	0.0872974	0.38043	0.966631	1	1	0.00232834	K03676	Brite Hierarchies	Protein families: genetic information processing	Chaperones and folding catalysts [BR:ko03110]
A0A0F7SRQ0	A0A0F7SRQ0|A0A0F7SRQ0_PHARH Translation elongation factor EF-1 gamma OS=Phaffia rhodozyma OX=5421 PE=4 SV=1	-0.028	-0.178	0.097	0.456	0.157	0.461	0.253801	0.330294	0.974251	1	0.765928	1.27222e-05	K03233	Human Diseases	Infectious disease: bacterial	Legionellosis [PATH:ko05134]
A0A0F7SHW3	A0A0F7SHW3|A0A0F7SHW3_PHARH Spindle pole body protein OS=Phaffia rhodozyma OX=5421 PE=4 SV=1	0.265	0.208	0.227	0.457	0.437	0.471	0.0832483	-0.103417	-0.291027	1	1	1	K12847	Genetic Information Processing	Transcription	Spliceosome [PATH:ko03040]
A0A0F7SSW9	A0A0F7SSW9|A0A0F7SSW9_PHARH Predicted oxidoreductase OS=Phaffia rhodozyma OX=5421 PE=4 SV=1	0.194	1.249	-0.252	0.457	0	0.548	1.1542	1.37521	-0.756919	2.76086e-07	6.42429e-14	0.0269898	K16044	Metabolism	Carbohydrate metabolism	Inositol phosphate metabolism [PATH:ko00562]
A0A0A8KXB4	A0A0A8KXB4|A0A0A8KXB4_PHARH Cytochrome-P450 hydroxylase/astaxanthin synthase OS=Phaffia rhodozyma OX=5421 GN=crtS_1 PE=2 SV=1	-0.08	0.032	-0.427	0.457	0.609	0.104	-0.251243	0.680893	-0.620818	1	0.000545571	0.0617387	K23037	Metabolism	Metabolism of terpenoids and polyketides	Carotenoid biosynthesis [PATH:ko00906]
A0A0F7SQF7	A0A0F7SQF7|A0A0F7SQF7_PHARH Gdp-l-fucose synthetase OS=Phaffia rhodozyma OX=5421 PE=3 SV=1	-0.058	0.127	0.515	0.457	0.415	0.018	-0.191282	0.332728	0.191267	1	1	1	K02377	Metabolism	Carbohydrate metabolism	Fructose and mannose metabolism [PATH:ko00051]
A0A0F7SLR0	A0A0F7SLR0|A0A0F7SLR0_PHARH reversed Pre-mrna-splicing atp-dependent rna helicase prp28 OS=Phaffia rhodozyma OX=5421 PE=3 SV=1	0.266	0.532	0.303	0.458	0.133	0.404	-0.0554469	0.0166581	0.137009	1	1	1	K12858	Genetic Information Processing	Transcription	Spliceosome [PATH:ko03040]
A0A0F7SG09	A0A0F7SG09|A0A0F7SG09_PHARH Arm repeat-containing protein OS=Phaffia rhodozyma OX=5421 PE=4 SV=1	0.248	-0.323	-0.171	0.458	0.226	0.656	0.20174	0.0210482	0.101265	1	1	1	K12828	Genetic Information Processing	Transcription	Spliceosome [PATH:ko03040]
A0A0F7SQE1	A0A0F7SQE1|A0A0F7SQE1_PHARH Transaldolase OS=Phaffia rhodozyma OX=5421 PE=4 SV=1	-0.029	0.471	0.788	0.458	0	0	0.102892	-0.14438	0.28234	1	1	1	K00616	Metabolism	Carbohydrate metabolism	Pentose phosphate pathway [PATH:ko00030]
A0A0F7SP54	A0A0F7SP54|A0A0F7SP54_PHARH NMT1 domain-containing protein OS=Phaffia rhodozyma OX=5421 PE=4 SV=1	0.154	0.673	-0.421	0.459	0.005	0.201	0.324793	0.0966115	-0.751517	1	1	0.0247953	K15553	Metabolism	Energy metabolism	Sulfur metabolism [PATH:ko00920]
A0A0F7SP06	A0A0F7SP06|A0A0F7SP06_PHARH 6,7-dimethyl-8-ribityllumazine synthase OS=Phaffia rhodozyma OX=5421 PE=3 SV=1	-0.075	0.375	0.283	0.459	0.112	0.24	0.1025	-0.124729	-0.0403763	1	1	1	K00794	Metabolism	Metabolism of cofactors and vitamins	Riboflavin metabolism [PATH:ko00740]
A0A0F7SQ57	A0A0F7SQ57|A0A0F7SQ57_PHARH Nuclear transport receptor Karyopherin-beta2/Transportin (Importin beta superfamily) OS=Phaffia rhodozyma OX=5421 PE=4 SV=1	-0.125	0.149	0.308	0.46	0.497	0.383	-0.205103	-0.426316	-0.755997	1	1	0.0838284	K18752	Brite Hierarchies	Protein families: genetic information processing	Messenger RNA biogenesis [BR:ko03019]
A0A0F7SSF6	A0A0F7SSF6|A0A0F7SSF6_PHARH Sister chromatid cohesion complex Cohesin, subunit PDS5 OS=Phaffia rhodozyma OX=5421 PE=4 SV=1	-0.114	0.13	0.271	0.46	0.508	0.41	-0.231304	-0.139738	-0.142294	1	1	1	K11267	Brite Hierarchies	Protein families: genetic information processing	Chromosome and associated proteins [BR:ko03036]
A0A0F7SJ75	A0A0F7SJ75|A0A0F7SJ75_PHARH Monooxygenase, FAD-binding OS=Phaffia rhodozyma OX=5421 PE=4 SV=1	-0.081	0.683	0.022	0.46	0.016	0.646	0.864028	4.02742	1.81622	0.0117196	9.80531e-87	1.14792e-13	K16839	Metabolism	Nucleotide metabolism	Purine metabolism [PATH:ko00230]
A0A0F7SG87	A0A0F7SG87|A0A0F7SG87_PHARH Voltage-gated shaker-like K channel, subunit beta/KCNAB OS=Phaffia rhodozyma OX=5421 PE=4 SV=1	-0.074	0.428	-0.11	0.46	0.053	0.725	-0.572774	-1.29493	-0.87289	0.78013	1.04325e-08	0.0166952	K05275	Metabolism	Metabolism of cofactors and vitamins	Vitamin B6 metabolism [PATH:ko00750]
A0A0F7SPM8	A0A0F7SPM8|A0A0F7SPM8_PHARH Small nuclear ribonucleoprotein G OS=Phaffia rhodozyma OX=5421 PE=3 SV=1	-0.072	0.121	0.222	0.46	0.484	0.38	-0.322125	0.0947499	0.353113	1	1	1	K11099	Genetic Information Processing	Transcription	Spliceosome [PATH:ko03040]
A0A0F7SQ85	A0A0F7SQ85|A0A0F7SQ85_PHARH mRNA cleavage and polyadenylation factor CLP1 OS=Phaffia rhodozyma OX=5421 GN=CLP1 PE=3 SV=1	0.253	0.332	0.328	0.461	0.316	0.383	0.0453835	-0.187716	0.675434	1	1	0.0477485	K14399	Genetic Information Processing	Translation	mRNA surveillance pathway [PATH:ko03015]
A0A0F7SKK5	A0A0F7SKK5|A0A0F7SKK5_PHARH Vacuolar H-ATPase V1 sector, subunit G OS=Phaffia rhodozyma OX=5421 PE=3 SV=1	-0.156	-0.033	1.195	0.461	0.609	0.071	-0.207809	-1.65502	-0.583379	1	3.60225e-13	0.140203	K12396	Cellular Processes	Transport and catabolism	Lysosome [PATH:ko04142]
A0A0F7SFB3	A0A0F7SFB3|A0A0F7SFB3_PHARH Calcium-transporting ATPase OS=Phaffia rhodozyma OX=5421 PE=3 SV=1	0.145	-0.11	0.135	0.461	0.458	0.502	0.515516	0.302492	1.64733	1	1	6.48531e-09	K01537	Not included in Pathway or Brite	Unclassified: metabolism	Enzymes with EC numbers
A0A0F7SW99	A0A0F7SW99|A0A0F7SW99_PHARH AP-1 complex subunit gamma OS=Phaffia rhodozyma OX=5421 PE=3 SV=1	-0.059	-0.084	0.121	0.461	0.492	0.517	-0.0356409	-0.682053	-0.924555	1	0.00405966	0.00014514	K12391	Cellular Processes	Transport and catabolism	Lysosome [PATH:ko04142]
A0A0F7SZ58	A0A0F7SZ58|A0A0F7SZ58_PHARH Karyopherin (Importin) beta 3 OS=Phaffia rhodozyma OX=5421 PE=4 SV=1	-0.057	0.088	-0.102	0.461	0.488	0.721	0.246847	-0.187422	-0.274594	1	1	1	K20222	Brite Hierarchies	Protein families: genetic information processing	Ribosome biogenesis [BR:ko03009]
A0A0F7SEP1	A0A0F7SEP1|A0A0F7SEP1_PHARH Alpha-aminoadipate reductase lys1p OS=Phaffia rhodozyma OX=5421 PE=4 SV=1	-0.043	0.036	0.065	0.461	0.576	0.564	0.200598	-0.116765	0.290464	1	1	1	K00143	Metabolism	Amino acid metabolism	Lysine biosynthesis [PATH:ko00300]
A0A0F7SKH8	A0A0F7SKH8|A0A0F7SKH8_PHARH GDT1 family protein OS=Phaffia rhodozyma OX=5421 PE=3 SV=1	0.498	0.717	#N/A	0.462	0.229	#N/A	-0.458295	-0.525236	-2.02889	1	0.143556	9.70022e-18	K23541	Brite Hierarchies	Protein families: signaling and cellular processes	Transporters [BR:ko02000]
A0A0F7SGH8	A0A0F7SGH8|A0A0F7SGH8_PHARH Copper chaperone OS=Phaffia rhodozyma OX=5421 PE=4 SV=1	0.299	0.397	0.664	0.462	0.283	0.15	-0.0423497	-1.08748	-1.10866	1	3.04414e-06	3.32167e-05	K07213	Organismal Systems	Digestive system	Mineral absorption [PATH:ko04978]
A0A0F7SJ01	A0A0F7SJ01|A0A0F7SJ01_PHARH Rbp11-like subunits of rna polymerase OS=Phaffia rhodozyma OX=5421 PE=4 SV=1	0.234	-0.07	0.173	0.462	0.552	0.513	0.301863	0.70311	0.641763	1	0.120673	0.29946	K03020	Genetic Information Processing	Transcription	RNA polymerase [PATH:ko03020]
A0A0F7SRX8	A0A0F7SRX8|A0A0F7SRX8_PHARH Transcriptional coactivator CAPER (RRM superfamily) OS=Phaffia rhodozyma OX=5421 PE=4 SV=1	0.142	-0.157	0.127	0.462	0.363	0.503	-0.0100993	-0.314746	-0.44325	1	1	0.464396	K13091	Brite Hierarchies	Protein families: genetic information processing	Spliceosome [BR:ko03041]
A0A0F7SLT3	A0A0F7SLT3|A0A0F7SLT3_PHARH Uncharacterized conserved protein OS=Phaffia rhodozyma OX=5421 PE=4 SV=1	0.129	1.3	0.047	0.462	0	0.603	0.69932	2.00068	0.402121	0.0116158	3.1848e-30	0.734761	K23499	Brite Hierarchies	Protein families: genetic information processing	Mitochondrial biogenesis [BR:ko03029]
A0A0F7SK99	A0A0F7SK99|A0A0F7SK99_PHARH Rna-binding domain-containing protein OS=Phaffia rhodozyma OX=5421 PE=4 SV=1	-0.101	-0.279	0.233	0.462	0.314	0.444	-0.224382	-0.438255	-0.51246	1	0.434658	0.2819	K11294	Human Diseases	Infectious disease: bacterial	Pathogenic Escherichia coli infection [PATH:ko05130]
A0A0F7SNY9	A0A0F7SNY9|A0A0F7SNY9_PHARH Atp-dependent protease la OS=Phaffia rhodozyma OX=5421 PE=3 SV=1	-0.095	-0.231	-0.078	0.462	0.382	0.801	-0.0431438	-0.421686	0.159433	1	0.272987	1	K08675	Brite Hierarchies	Protein families: metabolim	Peptidases [BR:ko01002]
A0A0F7SPT9	A0A0F7SPT9|A0A0F7SPT9_PHARH Transporter, ABC superfamily (Breast cancer resistance protein) OS=Phaffia rhodozyma OX=5421 PE=4 SV=1	-0.071	0.033	-0.046	0.462	0.608	0.821	-0.0584763	0.0184643	-0.365639	1	1	1	K05681	Environmental Information Processing	Membrane transport	ABC transporters [PATH:ko02010]
Q9C1U8	Q9C1U8|Q9C1U8_PHARH 40s ribosomal protein s2 OS=Phaffia rhodozyma OX=5421 GN=rps2 PE=2 SV=1	0.07	-0.4	0.007	0.462	0.006	0.658	0.697885	1.62997	0.860827	0.000924695	1.50432e-23	7.85312e-05	K02981	Genetic Information Processing	Translation	Ribosome [PATH:ko03010]
A0A0F7SJR0	A0A0F7SJR0|A0A0F7SJR0_PHARH Deoxyhypusine hydroxylase OS=Phaffia rhodozyma OX=5421 GN=LIA1 PE=3 SV=1	0.173	0.282	0.214	0.463	0.238	0.411	-0.64978	-0.222381	0.119907	0.125401	1	1	K06072	Not included in Pathway or Brite	Unclassified: metabolism	Enzymes with EC numbers
A0A0F7STW2	A0A0F7STW2|A0A0F7STW2_PHARH Quinone oxidoreductase OS=Phaffia rhodozyma OX=5421 PE=4 SV=1	-0.088	0.248	0.027	0.463	0.365	0.648	0.119728	-0.100333	0.00135047	1	1	1	K00344	Not included in Pathway or Brite	Unclassified: metabolism	Enzymes with EC numbers
A0A0F7SLY1	A0A0F7SLY1|A0A0F7SLY1_PHARH Orotate phosphoribosyltransferase OS=Phaffia rhodozyma OX=5421 PE=3 SV=1	-0.057	0.483	0.086	0.463	0.038	0.558	0.301982	-0.451502	-0.588416	1	0.602935	0.166833	K00762	Metabolism	Nucleotide metabolism	Pyrimidine metabolism [PATH:ko00240]
A0A0F7SRF0	A0A0F7SRF0|A0A0F7SRF0_PHARH 5' nucleotidase OS=Phaffia rhodozyma OX=5421 PE=3 SV=1	-0.132	0.169	-0.115	0.464	0.485	0.78	-0.224968	-0.467649	-1.07484	1	0.221343	2.22351e-06	K11751	Metabolism	Nucleotide metabolism	Purine metabolism [PATH:ko00230]
A0A0F7SFG0	A0A0F7SFG0|A0A0F7SFG0_PHARH Atp-dependent rna helicase ded-1 OS=Phaffia rhodozyma OX=5421 PE=3 SV=1	-0.08	-0.033	0.154	0.464	0.589	0.513	-0.251235	1.03818	2.13322	1	8.66164e-05	8.88982e-11	K11594	Organismal Systems	Immune system	RIG-I-like receptor signaling pathway [PATH:ko04622]
A0A0F7SJ64	A0A0F7SJ64|A0A0F7SJ64_PHARH Delta-aminolevulinic acid dehydratase OS=Phaffia rhodozyma OX=5421 PE=3 SV=1	-0.067	0.512	0.102	0.464	0.026	0.541	0.17604	1.15726	0.453796	1	3.57284e-07	0.886006	K01698	Metabolism	Metabolism of cofactors and vitamins	Porphyrin and chlorophyll metabolism [PATH:ko00860]
A0A0F7SHH6	A0A0F7SHH6|A0A0F7SHH6_PHARH Ornithine carbamoyltransferase OS=Phaffia rhodozyma OX=5421 PE=3 SV=1	0.214	0.042	-0.188	0.465	0.607	0.688	0.118775	0.723373	-0.638548	1	0.0215848	0.420643	K00611	Metabolism	Amino acid metabolism	Arginine biosynthesis [PATH:ko00220]
A0A0F7SVT6	A0A0F7SVT6|A0A0F7SVT6_PHARH Uncharacterized conserved protein OS=Phaffia rhodozyma OX=5421 PE=4 SV=1	0.175	0.739	0.836	0.465	0.019	0.014	-0.0069705	0.973014	1.07544	1	8.02957e-05	2.92102e-05	K11424	Metabolism	Amino acid metabolism	Lysine degradation [PATH:ko00310]
A0A0F7SK31	A0A0F7SK31|A0A0F7SK31_PHARH Pattern-formation protein/guanine nucleotide exchange factor OS=Phaffia rhodozyma OX=5421 PE=4 SV=1	0.151	-0.014	0.056	0.465	0.608	0.606	-0.347518	-1.47385	-1.33527	1	9.41659e-16	2.17526e-06	K18443	Cellular Processes	Transport and catabolism	Endocytosis [PATH:ko04144]
A0A0F7SKP6	A0A0F7SKP6|A0A0F7SKP6_PHARH Anthranilate synthase OS=Phaffia rhodozyma OX=5421 PE=3 SV=1	-0.07	0.009	-0.014	0.465	0.637	0.874	-0.243218	-0.203689	0.490296	1	1	0.541782	K13501	Metabolism	Amino acid metabolism	Phenylalanine, tyrosine and tryptophan biosynthesis [PATH:ko00400]
A0A0F7STL7	A0A0F7STL7|A0A0F7STL7_PHARH Arm repeat-containing protein OS=Phaffia rhodozyma OX=5421 PE=4 SV=1	-0.063	-0.18	0.041	0.465	0.357	0.633	-0.0982544	0.325068	0.0395416	1	1	1	K17943	Not included in Pathway or Brite	Unclassified: genetic information processing	Translation
A0A0F7SJR8	A0A0F7SJR8|A0A0F7SJR8_PHARH Glycine-trna ligase OS=Phaffia rhodozyma OX=5421 PE=4 SV=1	-0.05	0.376	0.085	0.465	0.032	0.54	0.201434	0.735414	-0.221081	1	0.000485183	1	K01880	Genetic Information Processing	Translation	Aminoacyl-tRNA biosynthesis [PATH:ko00970]
A0A0F7SJ17	A0A0F7SJ17|A0A0F7SJ17_PHARH Mitochondrial/chloroplast ribosomal protein 36a OS=Phaffia rhodozyma OX=5421 PE=4 SV=1	0.175	0.283	0.425	0.466	0.253	0.117	0.0882287	0.108932	0.151276	1	1	1	K17424	Brite Hierarchies	Protein families: genetic information processing	Ribosome [BR:ko03011]
A0A0F7SYE4	A0A0F7SYE4|A0A0F7SYE4_PHARH Surf4-domain-containing protein OS=Phaffia rhodozyma OX=5421 PE=4 SV=1	-0.15	-0.737	0.087	0.466	0.192	0.636	-0.0647109	-0.52565	-0.753574	1	0.0662755	0.0154917	K20369	Brite Hierarchies	Protein families: genetic information processing	Membrane trafficking [BR:ko04131]
A0A0F7SX58	A0A0F7SX58|A0A0F7SX58_PHARH Ubc-like protein OS=Phaffia rhodozyma OX=5421 PE=4 SV=1	0.132	0.355	0.275	0.466	0.139	0.23	0.0453427	0.942411	0.607762	1	0.000213213	0.3354	K10704	Organismal Systems	Immune system	Toll and Imd signaling pathway [PATH:ko04624]
A0A0F7SMB0	A0A0F7SMB0|A0A0F7SMB0_PHARH Predicted membrane protein OS=Phaffia rhodozyma OX=5421 PE=4 SV=1	-0.092	0.339	-0.247	0.466	0.23	0.572	-0.0895388	0.521217	-0.459605	1	0.78779	1	K00018	Metabolism	Carbohydrate metabolism	Glyoxylate and dicarboxylate metabolism [PATH:ko00630]
A0A0F7SJL9	A0A0F7SJL9|A0A0F7SJL9_PHARH 40s ribosomal protein s20 OS=Phaffia rhodozyma OX=5421 PE=3 SV=1	0.088	-0.279	-0.062	0.466	0.099	0.749	0.135166	1.62752	0.568543	1	2.16464e-16	0.537869	K02969	Genetic Information Processing	Translation	Ribosome [PATH:ko03010]
A0A0F7SQ82	A0A0F7SQ82|A0A0F7SQ82_PHARH Voltage-gated shaker-like K channel, subunit beta/KCNAB OS=Phaffia rhodozyma OX=5421 PE=4 SV=1	-0.083	1.42	0.028	0.466	0	0.646	-0.160052	1.38097	-0.0552682	1	1.44517e-09	1	K05275	Metabolism	Metabolism of cofactors and vitamins	Vitamin B6 metabolism [PATH:ko00750]
A0A0F7SH94	A0A0F7SH94|A0A0F7SH94_PHARH Proteasome subunit alpha type OS=Phaffia rhodozyma OX=5421 PE=3 SV=1	-0.068	-0.054	-0.069	0.466	0.552	0.8	-0.0497185	-0.368611	0.299259	1	0.953716	1	K02729	Genetic Information Processing	Folding, sorting and degradation	Proteasome [PATH:ko03050]
A0A0F7SEI1	A0A0F7SEI1|A0A0F7SEI1_PHARH COP9 signalosome, subunit CSN2 OS=Phaffia rhodozyma OX=5421 PE=4 SV=1	-0.189	0.315	0.958	0.467	0.387	0.174	0.0541204	0.354536	0.607057	1	1	0.0687621	K12176	Brite Hierarchies	Protein families: genetic information processing	Ubiquitin system [BR:ko04121]
A0A0F7SIG7	A0A0F7SIG7|A0A0F7SIG7_PHARH Ribose-5-phosphate isomerase OS=Phaffia rhodozyma OX=5421 PE=4 SV=1	0.121	0.266	0.236	0.467	0.175	0.281	0.227202	0.449237	-0.0274861	1	0.495107	1	K01807	Metabolism	Carbohydrate metabolism	Pentose phosphate pathway [PATH:ko00030]
A0A0F7SKQ2	A0A0F7SKQ2|A0A0F7SKQ2_PHARH Histone deacetylase clr6 OS=Phaffia rhodozyma OX=5421 PE=4 SV=1	-0.108	-0.178	-0.082	0.467	0.449	0.808	-0.183182	0.257585	-0.200857	1	1	1	K06067	Environmental Information Processing	Signal transduction	Notch signaling pathway [PATH:ko04330]
A0A0F7SUD9	A0A0F7SUD9|A0A0F7SUD9_PHARH UDP-N-acetylglucosamine pyrophosphorylase OS=Phaffia rhodozyma OX=5421 PE=4 SV=1	-0.053	0.187	0.029	0.467	0.309	0.637	0.209419	-1.0767	-0.711332	1	3.76416e-07	0.0153805	K00972	Metabolism	Carbohydrate metabolism	Amino sugar and nucleotide [PATH:ko00520]
A0A0F7SHY1	A0A0F7SHY1|A0A0F7SHY1_PHARH Isocitrate dehydrogenase [NAD] subunit, mitochondrial OS=Phaffia rhodozyma OX=5421 PE=3 SV=1	-0.034	0.326	0.406	0.467	0.053	0.014	0.282259	0.982622	1.26025	1	8.97277e-05	1.88796e-06	K00030	Metabolism	Carbohydrate metabolism	Citrate cycle (TCA cycle) [PATH:ko00020]
A0A0F7SHJ0	A0A0F7SHJ0|A0A0F7SHJ0_PHARH 60S ribosomal export protein NMD3 OS=Phaffia rhodozyma OX=5421 PE=3 SV=1	-0.116	0.189	0.093	0.468	0.439	0.598	0.317489	0.151077	0.386037	1	1	1	K07562	Genetic Information Processing	Translation	RNA transport [PATH:ko03013]
A0A0F7SI65	A0A0F7SI65|A0A0F7SI65_PHARH Adenylosuccinate lyase OS=Phaffia rhodozyma OX=5421 PE=3 SV=1	0.078	0.121	0.124	0.468	0.353	0.413	0.09579	0.55542	0.450949	1	0.0449574	0.538959	K01756	Metabolism	Nucleotide metabolism	Purine metabolism [PATH:ko00230]
A0A0F7SLC4	A0A0F7SLC4|A0A0F7SLC4_PHARH Taurine catabolism dioxygenase TauD/TfdA OS=Phaffia rhodozyma OX=5421 PE=4 SV=1	-0.052	-0.38	0.231	0.468	0.059	0.283	-0.0689456	-0.942939	0.267222	1	4.47203e-05	1	K19245	Not included in Pathway or Brite	Unclassified: metabolism	Enzymes with EC numbers
A0A0F7SP48	A0A0F7SP48|A0A0F7SP48_PHARH Acn9-domain-containing protein OS=Phaffia rhodozyma OX=5421 PE=4 SV=1	0.283	0.177	0.326	0.469	0.477	0.405	0.211848	0.597416	1.15772	1	0.0394092	5.16998e-07	K19950	Brite Hierarchies	Protein families: genetic information processing	Membrane trafficking [BR:ko04131]
A0A0F7SM33	A0A0F7SM33|A0A0F7SM33_PHARH Calcium calmodulin-dependent protein phosphatase OS=Phaffia rhodozyma OX=5421 PE=4 SV=1	-0.122	0.029	0.267	0.469	0.627	0.487	0.0281719	-0.301936	-0.182271	1	1	1	K06268	Environmental Information Processing	Signal transduction	MAPK signaling pathway [PATH:ko04010]
A0A0F7SV81	A0A0F7SV81|A0A0F7SV81_PHARH Uncharacterized conserved protein OS=Phaffia rhodozyma OX=5421 PE=4 SV=1	-0.112	0.146	0.348	0.469	0.526	0.403	-0.0519593	-0.718853	-0.595124	1	0.00113253	0.0555222	K20294	Brite Hierarchies	Protein families: genetic information processing	Membrane trafficking [BR:ko04131]
A0A0F7SJ65	A0A0F7SJ65|A0A0F7SJ65_PHARH Short-chain dehydrogenase OS=Phaffia rhodozyma OX=5421 PE=4 SV=1	-0.088	0.353	0.149	0.469	0.228	0.528	0.275922	1.09201	0.51441	1	8.49319e-08	0.21477	K18009	Metabolism	Carbohydrate metabolism	Butanoate metabolism [PATH:ko00650]
A0A0F7SIS4	A0A0F7SIS4|A0A0F7SIS4_PHARH Carboxypeptidase s OS=Phaffia rhodozyma OX=5421 PE=4 SV=1	0.142	0.419	-0.223	0.47	0.075	0.492	0.00959336	0.943978	0.963747	1	5.8741e-07	3.77098e-05	K01293	Brite Hierarchies	Protein families: metabolim	Peptidases [BR:ko01002]
A0A0F7SU23	A0A0F7SU23|A0A0F7SU23_PHARH Sphingolipid c9-methyltransferase OS=Phaffia rhodozyma OX=5421 PE=4 SV=1	0.121	-0.288	0.045	0.47	0.137	0.603	0.0158841	-0.413073	-0.0180743	1	0.595979	1	K20238	Not included in Pathway or Brite	Unclassified: metabolism	Enzymes with EC numbers
A0A0F7SJ13	A0A0F7SJ13|A0A0F7SJ13_PHARH Mediator of RNA polymerase II transcription subunit 7 OS=Phaffia rhodozyma OX=5421 PE=3 SV=1	-0.083	-0.115	-0.207	0.47	0.496	0.639	0.0848831	0.41269	0.667673	1	0.91262	0.0637752	K15148	Brite Hierarchies	Protein families: genetic information processing	Transcription machinery [BR:ko03021]
A0A0F7SKA3	A0A0F7SKA3|A0A0F7SKA3_PHARH Ribosomal protein L31, mitochondrial OS=Phaffia rhodozyma OX=5421 PE=4 SV=1	0.187	-0.132	-0.073	0.471	0.467	0.797	0.125349	0.921884	0.625029	1	2.20982e-05	0.0609096	K11729	Not included in Pathway or Brite	Unclassified: metabolism	Lipid metabolism
A0A0C4MWL3	A0A0C4MWL3|A0A0C4MWL3_PHARH Cytochrome c oxidase subunit 1 OS=Phaffia rhodozyma OX=5421 GN=COX1 PE=3 SV=1	-0.084	-0.454	-0.065	0.471	0.12	0.807	-0.0363837	2.69714	1.22336	1	0.000120456	0.660314	K02256	Metabolism	Energy metabolism	Oxidative phosphorylation [PATH:ko00190]
A0A0F7SW27	A0A0F7SW27|A0A0F7SW27_PHARH Ubiquitin-conjugating enzyme e2-24 kDa OS=Phaffia rhodozyma OX=5421 PE=3 SV=1	-0.079	-0.159	0.061	0.471	0.436	0.606	0.203014	0.374015	-0.0589516	1	1	1	K04649	Genetic Information Processing	Folding, sorting and degradation	Ubiquitin mediated proteolysis [PATH:ko04120]
A0A0F7SL29	A0A0F7SL29|A0A0F7SL29_PHARH Ribosomal protein S7 OS=Phaffia rhodozyma OX=5421 PE=4 SV=1	0.442	-0.058	0.222	0.473	0.588	0.53	-0.00100344	0.515419	0.13651	1	0.32977	1	K02992	Genetic Information Processing	Translation	Ribosome [PATH:ko03010]
A0A0F7SFV5	A0A0F7SFV5|A0A0F7SFV5_PHARH Serine/threonine-protein phosphatase OS=Phaffia rhodozyma OX=5421 PE=3 SV=1	0.343	0.071	-0.168	0.473	0.605	0.746	0.209664	0.0628791	0.230706	1	1	1	K04460	Environmental Information Processing	Signal transduction	MAPK signaling pathway [PATH:ko04010]
A0A0F7SXN0	A0A0F7SXN0|A0A0F7SXN0_PHARH Phospho-2-dehydro-3-deoxyheptonate aldolase OS=Phaffia rhodozyma OX=5421 PE=3 SV=1	0.261	0.06	0.253	0.473	0.602	0.485	0.0792629	0.737712	-0.0788189	1	0.0326598	1	K01626	Metabolism	Amino acid metabolism	Phenylalanine, tyrosine and tryptophan biosynthesis [PATH:ko00400]
A0A0F7SIN8	A0A0F7SIN8|A0A0F7SIN8_PHARH RP-S18, MRPS18, rpsR OS=Phaffia rhodozyma OX=5421 PE=4 SV=1	0.174	-0.198	0.013	0.473	0.365	0.654	0.279025	0.826259	0.297038	1	0.000175071	1	K02963	Genetic Information Processing	Translation	Ribosome [PATH:ko03010]
A0A0F7SLC9	A0A0F7SLC9|A0A0F7SLC9_PHARH Dutp pyrophosphatase OS=Phaffia rhodozyma OX=5421 PE=4 SV=1	0.138	-0.233	0.006	0.473	0.242	0.661	-0.463349	0.0376272	0.219726	1	1	1	K01520	Metabolism	Nucleotide metabolism	Pyrimidine metabolism [PATH:ko00240]
A0A0F7SIL5	A0A0F7SIL5|A0A0F7SIL5_PHARH Ubiquitin interacting motif OS=Phaffia rhodozyma OX=5421 PE=4 SV=1	-0.121	0.019	-0.205	0.473	0.634	0.706	-0.177963	-0.225975	0.352393	1	1	1	K06106	Cellular Processes	Cellular community - eukaryotes	Tight junction [PATH:ko04530]
A0A0F7SKI9	A0A0F7SKI9|A0A0F7SKI9_PHARH Uncharacterized protein OS=Phaffia rhodozyma OX=5421 PE=4 SV=1	-0.114	-0.377	0.226	0.473	0.275	0.503	-0.0410759	0.239528	-0.118826	1	1	1	K21413	Brite Hierarchies	Protein families: genetic information processing	Membrane trafficking [BR:ko04131]
A0A0F7SSL7	A0A0F7SSL7|A0A0F7SSL7_PHARH Panthothenate synthetase OS=Phaffia rhodozyma OX=5421 PE=3 SV=1	-0.101	-0.175	-0.131	0.473	0.456	0.761	-0.265411	0.225989	-0.384602	1	1	1	K01918	Metabolism	Metabolism of other amino acids	beta-Alanine metabolism [PATH:ko00410]
A0A0F7SS34	A0A0F7SS34|A0A0F7SS34_PHARH Phosphoribosyl pyrophosphokinase OS=Phaffia rhodozyma OX=5421 PE=4 SV=1	-0.096	-0.387	-0.152	0.473	0.254	0.761	-0.0307427	0.659246	0.848689	1	0.0930394	0.0191131	K00948	Metabolism	Carbohydrate metabolism	Pentose phosphate pathway [PATH:ko00030]
A0A0F7SL02	A0A0F7SL02|A0A0F7SL02_PHARH Enoyl-CoA hydratase OS=Phaffia rhodozyma OX=5421 PE=3 SV=1	-0.072	0.671	0.075	0.473	0.063	0.593	0.00651811	-0.151845	0.342167	1	1	1	K07511	Metabolism	Carbohydrate metabolism	Propanoate metabolism [PATH:ko00640]
A0A0F7SKX8	A0A0F7SKX8|A0A0F7SKX8_PHARH Er-associated protein catabolism-related protein OS=Phaffia rhodozyma OX=5421 PE=4 SV=1	-0.046	0	-0.003	0.473	0.617	0.886	-0.097122	0.68774	0.0346823	1	0.00582171	1	K14015	Genetic Information Processing	Folding, sorting and degradation	Protein processing in endoplasmic reticulum [PATH:ko04141]
A0A0F7SY89	A0A0F7SY89|A0A0F7SY89_PHARH Ser-Thr-rich glycosyl-phosphatidyl-inositol-anchored membrane family OS=Phaffia rhodozyma OX=5421 PE=4 SV=1	0.308	0.174	-0.019	0.474	0.499	0.881	-0.263479	-0.534398	-0.658121	1	0.32977	0.252764	K00864	Metabolism	Lipid metabolism	Glycerolipid metabolism [PATH:ko00561]
A0A0F7SU01	A0A0F7SU01|A0A0F7SU01_PHARH Pkinase-domain-containing protein OS=Phaffia rhodozyma OX=5421 PE=3 SV=1	-0.105	-0.049	0.093	0.474	0.584	0.605	-0.120327	0.446488	-0.154611	1	0.317916	1	K03097	Genetic Information Processing	Translation	Ribosome biogenesis in eukaryotes [PATH:ko03008]
A0A0F7SF81	A0A0F7SF81|A0A0F7SF81_PHARH Tryptophanyl-trna synthetase OS=Phaffia rhodozyma OX=5421 PE=4 SV=1	-0.063	0.3	0.074	0.474	0.216	0.593	0.130219	-0.121406	0.830329	1	1	0.00148033	K01867	Genetic Information Processing	Translation	Aminoacyl-tRNA biosynthesis [PATH:ko00970]
A0A0F7SH98	A0A0F7SH98|A0A0F7SH98_PHARH Gtp-binding protein OS=Phaffia rhodozyma OX=5421 PE=4 SV=1	-0.059	0.054	0.17	0.474	0.575	0.443	0.440964	1.4848	0.356538	1	2.15507e-10	1	K06207	Not included in Pathway or Brite	Unclassified: signaling and cellular processes	Signaling proteins
A0A0F7SL73	A0A0F7SL73|A0A0F7SL73_PHARH Branched-chain-amino-acid aminotransferase OS=Phaffia rhodozyma OX=5421 PE=3 SV=1	-0.041	0.405	0.37	0.474	0.018	0.035	-0.0437685	-0.232467	-0.194054	1	1	1	K00826	Metabolism	Amino acid metabolism	Cysteine and methionine metabolism [PATH:ko00270]
A0A0F7STD0	A0A0F7STD0|A0A0F7STD0_PHARH Er to golgi transport-related protein OS=Phaffia rhodozyma OX=5421 PE=3 SV=1	-0.085	0.072	0.165	0.477	0.576	0.521	-0.124737	0.333239	0.0581544	1	1	1	K20347	Brite Hierarchies	Protein families: genetic information processing	Membrane trafficking [BR:ko04131]
A0A0F7SS82	A0A0F7SS82|A0A0F7SS82_PHARH Dolichyl-diphosphooligosaccharide--protein glycosyltransferase subunit 1 OS=Phaffia rhodozyma OX=5421 PE=3 SV=1	-0.052	0.161	0.069	0.477	0.387	0.593	0.102842	-0.488835	-0.291055	1	0.158576	1	K12666	Metabolism	Glycan biosynthesis and metabolism	N-Glycan biosynthesis [PATH:ko00510]
A0A0F7SNF7	A0A0F7SNF7|A0A0F7SNF7_PHARH p-loop containing nucleoside triphosphate hydrolase protein OS=Phaffia rhodozyma OX=5421 PE=3 SV=1	-0.037	0.244	0.261	0.477	0.159	0.169	-0.976526	-1.48491	-0.254719	0.00294228	9.92115e-10	1	K03695	Organismal Systems	Aging	Longevity regulating pathway - multiple species [PATH:ko04213]
A0A0F7SLN7	A0A0F7SLN7|A0A0F7SLN7_PHARH Histidyl-trna synthetase (Fragment) OS=Phaffia rhodozyma OX=5421 PE=4 SV=1	-0.086	-0.081	-0.281	0.478	0.547	0.573	0.163003	0.226544	-0.186736	1	1	1	K01892	Genetic Information Processing	Translation	Aminoacyl-tRNA biosynthesis [PATH:ko00970]
A0A0F7SGS3	A0A0F7SGS3|A0A0F7SGS3_PHARH Protein phosphatase 1, regulatory subunit, and related proteins OS=Phaffia rhodozyma OX=5421 PE=4 SV=1	-0.074	-0.008	-0.085	0.478	0.61	0.794	0.109276	-0.256102	-0.514954	1	1	0.257285	K17550	Brite Hierarchies	Protein families: metabolim	Protein phosphatases and associated proteins [BR:ko01009]
A0A0F7SHZ1	A0A0F7SHZ1|A0A0F7SHZ1_PHARH NAD(P)-binding domain OS=Phaffia rhodozyma OX=5421 PE=4 SV=1	-0.068	-0.269	-0.142	0.478	0.272	0.683	0.0488592	-2.14523	-1.03282	1	5.59317e-26	0.000119904	K00091	Not included in Pathway or Brite	Unclassified: metabolism	Enzymes with EC numbers
A0A0F7SRS4	A0A0F7SRS4|A0A0F7SRS4_PHARH Protein geranylgeranyltransferase type II, alpha subunit OS=Phaffia rhodozyma OX=5421 PE=4 SV=1	-0.063	0.147	0.071	0.478	0.436	0.6	-0.405651	0.255196	-0.268464	1	1	1	K14050	Brite Hierarchies	Protein families: metabolim	Prenyltransferases [BR:ko01006]
A0A0F7SK11	A0A0F7SK11|A0A0F7SK11_PHARH Leukotriene-a4 hydrolase OS=Phaffia rhodozyma OX=5421 PE=4 SV=1	-0.056	0.367	-0.05	0.48	0.13	0.824	-0.100359	-0.0901531	-0.554505	1	1	0.100136	K01254	Metabolism	Lipid metabolism	Arachidonic acid metabolism [PATH:ko00590]
A0A0F7SQU6	A0A0F7SQU6|A0A0F7SQU6_PHARH Proteasome subunit beta OS=Phaffia rhodozyma OX=5421 PE=3 SV=1	-0.038	-0.069	-0.021	0.48	0.505	0.862	-0.319287	-0.849558	-0.505299	1	5.75677e-05	0.187573	K02732	Genetic Information Processing	Folding, sorting and degradation	Proteasome [PATH:ko03050]
A0A0F7SLS1	A0A0F7SLS1|A0A0F7SLS1_PHARH Uncharacterized protein OS=Phaffia rhodozyma OX=5421 PE=4 SV=1	-0.031	-0.225	0.061	0.48	0.175	0.57	-0.101372	0.14486	0.476876	1	1	0.330497	K23414	Not included in Pathway or Brite	Unclassified: metabolism	Enzymes with EC numbers
A0A0F7SHC6	A0A0F7SHC6|A0A0F7SHC6_PHARH 60s ribosomal protein l33-a-like protein OS=Phaffia rhodozyma OX=5421 PE=3 SV=1	0.096	-0.147	-0.037	0.481	0.345	0.812	0.377019	1.03805	1.07963	1	2.47513e-07	4.76671e-05	K02917	Genetic Information Processing	Translation	Ribosome [PATH:ko03010]
A0A0F7SIR2	A0A0F7SIR2|A0A0F7SIR2_PHARH Nucleic acid-binding protein OS=Phaffia rhodozyma OX=5421 PE=4 SV=1	0.086	0.084	0.322	0.481	0.476	0.075	0.128074	-0.067836	-0.0131861	1	1	1	K15437	Brite Hierarchies	Protein families: genetic information processing	Transfer RNA biogenesis [BR:ko03016]
A0A0F7SNP7	A0A0F7SNP7|A0A0F7SNP7_PHARH Adenylosuccinate synthetase OS=Phaffia rhodozyma OX=5421 PE=3 SV=1	-0.031	0.305	0.035	0.481	0.062	0.614	0.0585594	1.07178	0.161428	1	2.97683e-08	1	K01939	Metabolism	Nucleotide metabolism	Purine metabolism [PATH:ko00230]
A0A0F7SYB6	A0A0F7SYB6|A0A0F7SYB6_PHARH Multidrug resistance-associated protein/mitoxantrone resistance protein, ABC superfamily OS=Phaffia rhodozyma OX=5421 PE=4 SV=1	0.315	0.306	0.229	0.482	0.396	0.52	-0.125544	0.131033	1.06891	1	1	5.01201e-07	K05665	Environmental Information Processing	Membrane transport	ABC transporters [PATH:ko02010]
A0A0F7SPN7	A0A0F7SPN7|A0A0F7SPN7_PHARH Amidophosphoribosyltransferase OS=Phaffia rhodozyma OX=5421 PE=3 SV=1	-0.038	0.116	0.074	0.482	0.431	0.565	0.228337	1.00037	0.291353	1	1.50964e-05	1	K00764	Metabolism	Nucleotide metabolism	Purine metabolism [PATH:ko00230]
A0A0F7SSK8	A0A0F7SSK8|A0A0F7SSK8_PHARH UspA OS=Phaffia rhodozyma OX=5421 PE=4 SV=1	-0.111	-0.278	-0.223	0.483	0.399	0.706	-0.113849	-1.32956	0.370673	1	2.8224e-10	1	K14055	Not included in Pathway or Brite	Unclassified: signaling and cellular processes	Signaling proteins
A0A0F7SMQ0	A0A0F7SMQ0|A0A0F7SMQ0_PHARH Predicted carbohydrate kinase, contains PfkB domain OS=Phaffia rhodozyma OX=5421 PE=3 SV=1	-0.094	0.003	0.236	0.483	0.642	0.497	0.0466992	-0.156158	-0.508036	1	1	0.219839	K16330	Metabolism	Nucleotide metabolism	Pyrimidine metabolism [PATH:ko00240]
A0A0F7SQ69	A0A0F7SQ69|A0A0F7SQ69_PHARH Putative cytochrome c oxidase, subunit COX19 OS=Phaffia rhodozyma OX=5421 PE=3 SV=1	-0.09	-0.615	0.326	0.483	0.071	0.348	0.267075	-0.367367	0.400281	1	0.766986	0.563023	K24278	Genetic Information Processing	Translation	Aminoacyl-tRNA biosynthesis [PATH:ko00970]
A0A0F7SHE6	A0A0F7SHE6|A0A0F7SHE6_PHARH Uncharacterized protein CLU1/cluA/TIF31 involved in mitochondrial morphology/distribution, also found associated with eIF-3 OS=Phaffia rhodozyma OX=5421 PE=4 SV=1	0.088	0.208	0.051	0.483	0.167	0.593	0.395946	1.85517	0.522454	1	1.59419e-19	0.25595	K03255	Brite Hierarchies	Protein families: genetic information processing	Translation factors [BR:ko03012]
A0A0F7SP08	A0A0F7SP08|A0A0F7SP08_PHARH Eukaryotic translation initiation factor 2 subunit alpha OS=Phaffia rhodozyma OX=5421 PE=4 SV=1	-0.031	0.169	0.414	0.483	0.29	0.02	0.109234	0.312625	0.642137	1	1	0.0425833	K03237	Genetic Information Processing	Translation	RNA transport [PATH:ko03013]
A0A0F7SW00	A0A0F7SW00|A0A0F7SW00_PHARH Peptidyl-prolyl cis-trans isomerase OS=Phaffia rhodozyma OX=5421 PE=4 SV=1	-0.082	-0.379	-0.326	0.484	0.241	0.516	0.0710514	-0.214706	-0.232167	1	1	1	K12736	Brite Hierarchies	Protein families: genetic information processing	Spliceosome [BR:ko03041]
A0A0F7SFQ5	A0A0F7SFQ5|A0A0F7SFQ5_PHARH 60s ribosomal protein l17 l23 OS=Phaffia rhodozyma OX=5421 PE=3 SV=1	0.066	-0.032	-0.051	0.484	0.557	0.762	0.398527	0.69633	0.721968	1	0.00109286	0.0248223	K02880	Genetic Information Processing	Translation	Ribosome [PATH:ko03010]
A0A0F7SKR0	A0A0F7SKR0|A0A0F7SKR0_PHARH Small nuclear ribonucleoprotein Sm D2 OS=Phaffia rhodozyma OX=5421 PE=3 SV=1	0.155	-0.036	0.463	0.485	0.583	0.112	0.0294384	0.740358	0.329063	1	0.00339589	1	K11096	Genetic Information Processing	Transcription	Spliceosome [PATH:ko03040]
A0A0F7SS26	A0A0F7SS26|A0A0F7SS26_PHARH Nadh-ubiquinone oxidoreductase OS=Phaffia rhodozyma OX=5421 PE=3 SV=1	-0.076	0.056	0.112	0.485	0.599	0.577	-0.300035	-0.74186	-0.925319	1	0.0599274	0.0168375	K03935	Metabolism	Energy metabolism	Oxidative phosphorylation [PATH:ko00190]
A0A0F7SUP8	A0A0F7SUP8|A0A0F7SUP8_PHARH Pre-mrna-splicing factor rse1 OS=Phaffia rhodozyma OX=5421 PE=4 SV=1	-0.062	-0.04	0.078	0.485	0.585	0.596	0.081519	-0.276812	-0.590349	1	1	0.0970886	K12830	Genetic Information Processing	Transcription	Spliceosome [PATH:ko03040]
A0A0F7SR66	A0A0F7SR66|A0A0F7SR66_PHARH Heat shock protein OS=Phaffia rhodozyma OX=5421 PE=4 SV=1	0.053	-0.534	0.764	0.485	0	0	-0.99271	-1.33489	0.0393303	0.0216717	0.380234	1	K09489	Cellular Processes	Cellular community - eukaryotes	Tight junction [PATH:ko04530]
A0A0F7SID1	A0A0F7SID1|A0A0F7SID1_PHARH Homoserine kinase OS=Phaffia rhodozyma OX=5421 PE=3 SV=1	-0.045	0.3	0.096	0.485	0.139	0.557	-0.00396553	2.52791	0.521506	1	4.72216e-52	0.208279	K00872	Metabolism	Amino acid metabolism	Glycine, serine and threonine metabolism [PATH:ko00260]
A0A0F7SVI2	A0A0F7SVI2|A0A0F7SVI2_PHARH FOG: RCC1 domain OS=Phaffia rhodozyma OX=5421 PE=4 SV=1	0.23	-0.194	-0.13	0.486	0.434	0.768	0.0112749	-0.4725	-0.0249177	1	0.109651	1	K11493	Brite Hierarchies	Protein families: genetic information processing	Messenger RNA biogenesis [BR:ko03019]
A0A0F7SK23	A0A0F7SK23|A0A0F7SK23_PHARH Cysteinyl-trna synthetase OS=Phaffia rhodozyma OX=5421 PE=3 SV=1	0.204	-0.066	-0.101	0.486	0.562	0.769	0.117502	-0.105791	-0.411062	1	1	0.68219	K01883	Genetic Information Processing	Translation	Aminoacyl-tRNA biosynthesis [PATH:ko00970]
A0A0F7SVZ3	A0A0F7SVZ3|A0A0F7SVZ3_PHARH Dimeric dihydrodiol dehydrogenase OS=Phaffia rhodozyma OX=5421 PE=4 SV=1	0.186	0.465	0.293	0.486	0.147	0.341	-0.340883	-0.283139	-0.541713	1	1	0.132706	K00078	Metabolism	Carbohydrate metabolism	Pentose and glucuronate interconversions [PATH:ko00040]
A0A0F7SQ66	A0A0F7SQ66|A0A0F7SQ66_PHARH Agc pka protein kinase OS=Phaffia rhodozyma OX=5421 PE=4 SV=1	0.185	0.159	-0.06	0.486	0.451	0.813	-0.194465	-1.13891	-0.674923	1	1.76895e-08	0.0366327	K04345	Environmental Information Processing	Signal transduction	Ras signaling pathway [PATH:ko04014]
A0A0F7SE99	A0A0F7SE99|A0A0F7SE99_PHARH Atp-binding cassette transporter OS=Phaffia rhodozyma OX=5421 PE=4 SV=1	-0.148	-0.079	#N/A	0.486	0.588	#N/A	0.261368	-0.154051	-0.515258	1	1	0.423797	K05657	Environmental Information Processing	Membrane transport	ABC transporters [PATH:ko02010]
A0A0F7ST71	A0A0F7ST71|A0A0F7ST71_PHARH Ubc-like protein OS=Phaffia rhodozyma OX=5421 PE=4 SV=1	-0.093	0.01	0.938	0.486	0.636	0.027	-0.0193864	-0.236022	-0.521206	1	1	0.596582	K04554	Genetic Information Processing	Folding, sorting and degradation	Protein processing in endoplasmic reticulum [PATH:ko04141]
A0A0F7SXJ8	A0A0F7SXJ8|A0A0F7SXJ8_PHARH Molecular chaperones GRP170/SIL1, HSP70 superfamily OS=Phaffia rhodozyma OX=5421 PE=4 SV=1	-0.033	-0.207	0.209	0.486	0.199	0.231	-0.529524	-0.671904	-0.391405	1	0.0302619	1	K09486	Genetic Information Processing	Folding, sorting and degradation	Protein processing in endoplasmic reticulum [PATH:ko04141]
A0A0F7SRU1	A0A0F7SRU1|A0A0F7SRU1_PHARH Centromere/kinetochore protein zw10 involved in mitotic chromosome segregation OS=Phaffia rhodozyma OX=5421 PE=4 SV=1	0.303	0.251	0.663	0.487	0.435	0.156	0.127125	-0.704055	-0.612219	1	0.0036392	0.0553117	K11578	Brite Hierarchies	Protein families: genetic information processing	Membrane trafficking [BR:ko04131]
A0A0F7SJU4	A0A0F7SJU4|A0A0F7SJU4_PHARH Cysteine peroxiredoxin OS=Phaffia rhodozyma OX=5421 PE=4 SV=1	0.074	0.339	0.035	0.487	0.028	0.606	0.37656	0.623184	0.382732	1	0.0905443	1	K24137	Metabolism	Metabolism of other amino acids	Glutathione metabolism [PATH:ko00480]
A0A0F7SFG7	A0A0F7SFG7|A0A0F7SFG7_PHARH Ribonuclease III domain OS=Phaffia rhodozyma OX=5421 PE=4 SV=1	-0.068	0.15	-0.011	0.487	0.476	0.879	0.111189	0.11524	0.0886132	1	1	1	K17437	Brite Hierarchies	Protein families: genetic information processing	Ribosome [BR:ko03011]
A0A0F7SM11	A0A0F7SM11|A0A0F7SM11_PHARH Ubiquinol-cytochrome c reductase cytochrome c1 subunit OS=Phaffia rhodozyma OX=5421 PE=4 SV=1	0.084	-0.296	0.021	0.488	0.072	0.642	0.050896	0.825833	0.599453	1	0.0532916	0.722562	K00413	Metabolism	Energy metabolism	Oxidative phosphorylation [PATH:ko00190]
A0A0F7SYR7	A0A0F7SYR7|A0A0F7SYR7_PHARH 60s ribosomal protein l10 OS=Phaffia rhodozyma OX=5421 PE=4 SV=1	0.07	-0.105	-0.158	0.488	0.389	0.407	0.429583	0.440786	0.709368	0.62885	0.112945	0.00532024	K02866	Genetic Information Processing	Translation	Ribosome [PATH:ko03010]
A0A0F7SIZ5	A0A0F7SIZ5|A0A0F7SIZ5_PHARH Actin-related protein 2/3 complex subunit OS=Phaffia rhodozyma OX=5421 PE=3 SV=1	-0.058	-0.126	0.001	0.488	0.468	0.662	-0.0463313	-0.00630705	-0.483041	1	1	0.235857	K05757	Cellular Processes	Transport and catabolism	Endocytosis [PATH:ko04144]
A0A0F7SVH4	A0A0F7SVH4|A0A0F7SVH4_PHARH Glycosyl transferase OS=Phaffia rhodozyma OX=5421 PE=4 SV=1	0.226	0.242	0.183	0.489	0.402	0.531	-0.00704376	-0.481086	0.112335	1	0.360653	1	K04705	Environmental Information Processing	Signal transduction	Jak-STAT signaling pathway [PATH:ko04630]
A0A0F7SKF6	A0A0F7SKF6|A0A0F7SKF6_PHARH Splicing factor 3b, subunit 2 OS=Phaffia rhodozyma OX=5421 PE=4 SV=1	0.219	-0.089	0.008	0.489	0.548	0.662	0.0804844	-0.231497	-0.351148	1	1	1	K12829	Genetic Information Processing	Transcription	Spliceosome [PATH:ko03040]
A0A0F7SXW5	A0A0F7SXW5|A0A0F7SXW5_PHARH Thioredoxin-like fold OS=Phaffia rhodozyma OX=5421 PE=4 SV=1	0.204	0.102	0.504	0.489	0.549	0.153	-0.188912	-0.747234	-0.607749	1	0.0121695	0.172084	K03981	Brite Hierarchies	Protein families: genetic information processing	Chaperones and folding catalysts [BR:ko03110]
A0A0F7SL99	A0A0F7SL99|A0A0F7SL99_PHARH Glycerate-and formate-dehydrogenase OS=Phaffia rhodozyma OX=5421 PE=3 SV=1	0.191	-0.117	0.081	0.489	0.518	0.605	-0.192165	0.913419	0.223162	1	1.06613e-05	1	K00015	Metabolism	Carbohydrate metabolism	Glyoxylate and dicarboxylate metabolism [PATH:ko00630]
A0A0F7SJB4	A0A0F7SJB4|A0A0F7SJB4_PHARH Tsa family protein OS=Phaffia rhodozyma OX=5421 PE=4 SV=1	0.119	0.241	0.512	0.489	0.237	0.078	0.12189	0.228421	0.161146	1	1	1	K03386	Cellular Processes	Cell growth and death	Apoptosis - fly [PATH:ko04214]
A0A0F7SXZ6	A0A0F7SXZ6|A0A0F7SXZ6_PHARH S-adenosylmethionine synthase OS=Phaffia rhodozyma OX=5421 PE=3 SV=1	0.054	-0.286	-0.322	0.489	0.02	0.018	-0.0193244	0.0304809	0.0724292	1	1	1	K00789	Metabolism	Amino acid metabolism	Cysteine and methionine metabolism [PATH:ko00270]
A0A0F7SW77	A0A0F7SW77|A0A0F7SW77_PHARH Multidrug resistance-associated protein/mitoxantrone resistance protein, ABC superfamily OS=Phaffia rhodozyma OX=5421 PE=4 SV=1	-0.052	0.039	0.094	0.489	0.604	0.572	-0.296798	0.776092	-0.119857	1	0.000244439	1	K05665	Environmental Information Processing	Membrane transport	ABC transporters [PATH:ko02010]
A0A0F7STH1	A0A0F7STH1|A0A0F7STH1_PHARH Atp-dependent metallopeptidase hfl OS=Phaffia rhodozyma OX=5421 PE=3 SV=1	0.11	0.545	0.291	0.49	0.002	0.142	0.0516592	0.951832	0.464892	1	1.19846e-07	0.441668	K08956	Brite Hierarchies	Protein families: metabolim	Peptidases [BR:ko01002]
A0A0F7SFE7	A0A0F7SFE7|A0A0F7SFE7_PHARH Mitochondrial pyruvate carrier OS=Phaffia rhodozyma OX=5421 PE=3 SV=1	-0.035	0.075	0.173	0.49	0.495	0.332	0.0648431	-0.283826	-0.182536	1	1	1	K22138	Brite Hierarchies	Protein families: genetic information processing	Mitochondrial biogenesis [BR:ko03029]
A0A0F7SS10	A0A0F7SS10|A0A0F7SS10_PHARH 26s proteasome subunit p45 OS=Phaffia rhodozyma OX=5421 PE=4 SV=1	-0.076	-0.082	0.059	0.491	0.551	0.62	0.0987922	-0.3064	-0.230957	1	1	1	K03061	Genetic Information Processing	Folding, sorting and degradation	Proteasome [PATH:ko03050]
A0A0F7SYM7	A0A0F7SYM7|A0A0F7SYM7_PHARH Translation initiation factor 5 (EIF-5) OS=Phaffia rhodozyma OX=5421 PE=4 SV=1	-0.066	0.014	0.043	0.491	0.633	0.633	-0.327721	-0.657468	-0.0367071	1	0.00826014	1	K03262	Genetic Information Processing	Translation	RNA transport [PATH:ko03013]
A0A0F7SP66	A0A0F7SP66|A0A0F7SP66_PHARH Epsilon dna polymerase OS=Phaffia rhodozyma OX=5421 PE=4 SV=1	-0.037	-0.697	-0.49	0.491	0.003	0.021	-0.689379	0.102523	0.44538	1	1	1	K02325	Genetic Information Processing	Replication and repair	DNA replication [PATH:ko03030]
A0A0F7SHF1	A0A0F7SHF1|A0A0F7SHF1_PHARH Cpii coat sec24 protein OS=Phaffia rhodozyma OX=5421 PE=4 SV=1	-0.032	0.131	0.063	0.491	0.376	0.572	-0.235847	-1.00788	-0.809683	1	4.11963e-08	0.000470144	K14007	Genetic Information Processing	Folding, sorting and degradation	Protein processing in endoplasmic reticulum [PATH:ko04141]
A0A0F7SJ14	A0A0F7SJ14|A0A0F7SJ14_PHARH Translocase of outer mitochondrial membrane complex, subunit TOM40 OS=Phaffia rhodozyma OX=5421 PE=4 SV=1	-0.028	0.451	0.184	0.491	0.006	0.298	0.18911	0.575556	-0.0764634	1	0.0161334	1	K11518	Human Diseases	Neurodegenerative disease	Amyotrophic lateral sclerosis (ALS) [PATH:ko05014]
A0A0F7SXX7	A0A0F7SXX7|A0A0F7SXX7_PHARH Short chain dehydrogenase reductase family superfamily OS=Phaffia rhodozyma OX=5421 PE=4 SV=1	0.195	0.887	0.548	0.493	0.011	0.084	-0.150411	0.804577	-0.180268	1	0.000557951	1	K21101	Not included in Pathway or Brite	Unclassified: metabolism	Enzymes with EC numbers
A0A0F7STM3	A0A0F7STM3|A0A0F7STM3_PHARH RuvB-like helicase OS=Phaffia rhodozyma OX=5421 PE=3 SV=1	0.137	-0.179	0.066	0.493	0.358	0.599	-0.0150969	-0.273468	-0.331514	1	1	1	K04499	Environmental Information Processing	Signal transduction	Wnt signaling pathway [PATH:ko04310]
A0A0F7SIG9	A0A0F7SIG9|A0A0F7SIG9_PHARH Ck1 ck1 ck1-d protein kinase OS=Phaffia rhodozyma OX=5421 PE=3 SV=1	0.118	0.28	0.413	0.493	0.189	0.078	-0.272219	-0.635811	-0.799901	1	0.0303853	0.00433183	K14758	Genetic Information Processing	Translation	Ribosome biogenesis in eukaryotes [PATH:ko03008]
A0A0F7SQR0	A0A0F7SQR0|A0A0F7SQR0_PHARH NADH dehydrogenase [ubiquinone] flavoprotein 1, mitochondrial OS=Phaffia rhodozyma OX=5421 PE=3 SV=1	-0.085	-0.808	-0.574	0.493	0.048	0.453	-0.456585	-0.928369	-1.40603	1	0.00323378	3.77098e-05	K03942	Metabolism	Energy metabolism	Oxidative phosphorylation [PATH:ko00190]
A0A0F7SK61	A0A0F7SK61|A0A0F7SK61_PHARH Nuclear transport regulator OS=Phaffia rhodozyma OX=5421 PE=4 SV=1	0.243	0.257	0.01	0.494	0.408	0.661	0.17067	-0.204693	-0.248443	1	1	1	K15436	Brite Hierarchies	Protein families: genetic information processing	Transfer RNA biogenesis [BR:ko03016]
A0A0F7SQR6	A0A0F7SQR6|A0A0F7SQR6_PHARH Vacuolar protein sorting-associated protein 27 OS=Phaffia rhodozyma OX=5421 PE=3 SV=1	-0.08	-0.072	0.287	0.494	0.556	0.417	-0.00404233	-0.503751	-0.251598	1	0.115972	1	K12182	Cellular Processes	Transport and catabolism	Endocytosis [PATH:ko04144]
A0A0F7SJT0	A0A0F7SJT0|A0A0F7SJT0_PHARH 40s ribosomal protein s10 OS=Phaffia rhodozyma OX=5421 PE=4 SV=1	-0.023	-0.312	-0.072	0.494	0.042	0.708	0.747077	1.12664	0.959522	0.000771467	5.68706e-09	2.14094e-05	K02947	Genetic Information Processing	Translation	Ribosome [PATH:ko03010]
A0A0F7SHC8	A0A0F7SHC8|A0A0F7SHC8_PHARH Predicted integral membrane protein OS=Phaffia rhodozyma OX=5421 PE=4 SV=1	0.437	#N/A	#N/A	0.495	#N/A	#N/A	-0.0506963	-0.39571	-0.208433	1	0.80294	1	K15272	Brite Hierarchies	Protein families: signaling and cellular processes	Transporters [BR:ko02000]
A0A0F7SKP4	A0A0F7SKP4|A0A0F7SKP4_PHARH Aspartyl aminopeptidase OS=Phaffia rhodozyma OX=5421 PE=3 SV=1	0.148	0.198	0.276	0.495	0.346	0.268	0.101041	0.277511	0.2738	1	1	1	K01267	Brite Hierarchies	Protein families: metabolim	Peptidases [BR:ko01002]
A0A0F7SMM2	A0A0F7SMM2|A0A0F7SMM2_PHARH Dipeptidyl peptidase 3 OS=Phaffia rhodozyma OX=5421 PE=3 SV=1	-0.074	0.203	0.064	0.495	0.389	0.615	0.0636823	-0.324554	-0.160903	1	1	1	K01277	Brite Hierarchies	Protein families: metabolim	Peptidases [BR:ko01002]
A0A0F7SH92	A0A0F7SH92|A0A0F7SH92_PHARH Poly(A) polymerase OS=Phaffia rhodozyma OX=5421 PE=3 SV=1	-0.085	-0.111	0.201	0.496	0.547	0.585	-0.0960192	-0.197906	-0.741235	1	1	0.00728365	K14376	Genetic Information Processing	Translation	mRNA surveillance pathway [PATH:ko03015]
A0A0F7SPG2	A0A0F7SPG2|A0A0F7SPG2_PHARH Ca2-dependent lipid-binding protein CLB1/vesicle protein vp115/Granuphilin A, contains C2 domain OS=Phaffia rhodozyma OX=5421 PE=4 SV=1	-0.033	0.207	0.19	0.496	0.266	0.339	-0.23126	1.46133	0.929583	1	8.76006e-15	0.000891911	K17632	Environmental Information Processing	Signal transduction	Ras signaling pathway [PATH:ko04014]
A0A0F7SGR6	A0A0F7SGR6|A0A0F7SGR6_PHARH Peptidyl-prolyl cis-trans isomerase OS=Phaffia rhodozyma OX=5421 PE=4 SV=1	-0.064	0.05	-0.088	0.497	0.605	0.8	-0.148224	-0.287409	-0.5601	1	1	0.166117	K09578	Organismal Systems	Immune system	RIG-I-like receptor signaling pathway [PATH:ko04622]
A0A0F7SEU3	A0A0F7SEU3|A0A0F7SEU3_PHARH Peptidyl-prolyl cis-trans isomerase OS=Phaffia rhodozyma OX=5421 PE=3 SV=1	-0.024	-0.431	0.283	0.497	0.016	0.062	-0.170608	-0.286685	0.642869	1	1	0.0361221	K03768	Brite Hierarchies	Protein families: genetic information processing	Chaperones and folding catalysts [BR:ko03110]
A0A0F7SH20	A0A0F7SH20|A0A0F7SH20_PHARH Condensin complex subunit 1 OS=Phaffia rhodozyma OX=5421 PE=3 SV=1	-0.116	-0.675	0.32	0.498	0.234	0.525	-0.144551	0.479774	0.864135	1	0.886886	0.0407559	K06677	Cellular Processes	Cell growth and death	Cell cycle - yeast [PATH:ko04111]
A0A0F7SU15	A0A0F7SU15|A0A0F7SU15_PHARH Lectin VIP36, involved in the transport of glycoproteins carrying high mannose-type glycans OS=Phaffia rhodozyma OX=5421 PE=4 SV=1	-0.059	0.138	0.139	0.498	0.476	0.537	0.136867	0.0475513	-0.524261	1	1	0.212411	K10082	Genetic Information Processing	Folding, sorting and degradation	Protein processing in endoplasmic reticulum [PATH:ko04141]
A0A0F7SG31	A0A0F7SG31|A0A0F7SG31_PHARH Predicted short chain-type dehydrogenase OS=Phaffia rhodozyma OX=5421 PE=4 SV=1	-0.035	0.16	0.006	0.498	0.381	0.66	-0.0116924	-0.112013	-0.0871876	1	1	1	K17644	Metabolism	Carbohydrate metabolism	Aflatoxin biosynthesis [PATH:ko00254]
A0A0D5MDI4	A0A0D5MDI4|A0A0D5MDI4_PHARH Superoxide dismutase OS=Phaffia rhodozyma OX=5421 GN=MnSOD PE=2 SV=1	-0.035	0.464	0.48	0.498	0.052	0.07	-0.0055532	1.23748	-0.0523296	1	2.82128e-05	1	K04564	Environmental Information Processing	Signal transduction	MAPK signaling pathway - fly [PATH:ko04013]
A0A0F7SMQ5	A0A0F7SMQ5|A0A0F7SMQ5_PHARH Eukaryotic translation initiation factor 3 subunit D OS=Phaffia rhodozyma OX=5421 PE=3 SV=1	-0.034	-0.126	0.018	0.498	0.418	0.647	0.262605	0.5344	0.598151	1	0.0317586	0.0843312	K03251	Genetic Information Processing	Translation	RNA transport [PATH:ko03013]
A0A0F7SLI2	A0A0F7SLI2|A0A0F7SLI2_PHARH Cysteine proteinase 1, mitochondrial OS=Phaffia rhodozyma OX=5421 PE=3 SV=1	-0.033	0.157	0.02	0.498	0.379	0.648	-0.059692	1.79119	0.0835912	1	4.32357e-25	1	K01372	Brite Hierarchies	Protein families: metabolim	Peptidases [BR:ko01002]
A0A0F7SET7	A0A0F7SET7|A0A0F7SET7_PHARH Peptidyl-prolyl cis-trans isomerase OS=Phaffia rhodozyma OX=5421 PE=3 SV=1	-0.021	0.167	0.352	0.498	0.287	0.036	0.0409392	0.123361	0.212084	1	1	1	K03768	Brite Hierarchies	Protein families: genetic information processing	Chaperones and folding catalysts [BR:ko03110]
A0A0F7SL65	A0A0F7SL65|A0A0F7SL65_PHARH Dynamin protein dnm1 OS=Phaffia rhodozyma OX=5421 PE=3 SV=1	0.115	0.412	0.538	0.499	0.034	0.013	-0.105866	0.893974	0.460697	1	4.86252e-05	0.514707	K17065	Environmental Information Processing	Signal transduction	TNF signaling pathway [PATH:ko04668]
A0A1C9UKZ8	A0A1C9UKZ8|A0A1C9UKZ8_PHARH Malate synthase OS=Phaffia rhodozyma OX=5421 GN=MLS1 PE=3 SV=1	-0.042	0.104	0.077	0.499	0.486	0.582	-0.196679	-0.0200171	0.002921	1	1	1	K01638	Metabolism	Carbohydrate metabolism	Pyruvate metabolism [PATH:ko00620]
A0A0F7STN9	A0A0F7STN9|A0A0F7STN9_PHARH Acetylornithine aminotransferase OS=Phaffia rhodozyma OX=5421 PE=3 SV=1	-0.036	0.093	0.264	0.499	0.495	0.268	0.167087	0.48447	0.869449	1	0.426976	0.00854749	K00818	Metabolism	Amino acid metabolism	Arginine biosynthesis [PATH:ko00220]
A0A0F7SEX5	A0A0F7SEX5|A0A0F7SEX5_PHARH TPR repeat-containing protein OS=Phaffia rhodozyma OX=5421 PE=4 SV=1	-0.033	-0.223	-0.197	0.499	0.209	0.438	-0.10421	-0.232365	-0.250906	1	1	1	K16365	Brite Hierarchies	Protein families: signaling and cellular processes	Exosome [BR:ko04147]
A0A0F7ST56	A0A0F7ST56|A0A0F7ST56_PHARH Polyadenylate-binding protein OS=Phaffia rhodozyma OX=5421 PE=4 SV=1	-0.017	0.157	0.206	0.499	0.239	0.18	-0.00759321	-0.263113	-0.437363	1	1	0.42388	K13201	Brite Hierarchies	Protein families: genetic information processing	Messenger RNA biogenesis [BR:ko03019]
A0A0F7SIG4	A0A0F7SIG4|A0A0F7SIG4_PHARH Predicted regulator of rRNA gene transcription (MYB-binding protein) OS=Phaffia rhodozyma OX=5421 PE=4 SV=1	-0.041	-0.267	0.035	0.5	0.229	0.645	0.0902431	0.575765	0.2638	1	0.0405548	1	K02331	Brite Hierarchies	Protein families: genetic information processing	Chromosome and associated proteins [BR:ko03036]
A0A0F7STS0	A0A0F7STS0|A0A0F7STS0_PHARH Mitochondrial Rho GTPase OS=Phaffia rhodozyma OX=5421 PE=3 SV=1	0.244	-0.276	0.546	0.501	0.367	0.155	-0.0696724	0.269454	-0.733689	1	1	0.00664369	K07870	Cellular Processes	Transport and catabolism	Mitophagy - animal [PATH:ko04137]
A0A0F7SJJ5	A0A0F7SJJ5|A0A0F7SJJ5_PHARH Ubiquitin fusion degradation protein-2 OS=Phaffia rhodozyma OX=5421 PE=4 SV=1	0.192	-0.072	0.059	0.501	0.552	0.623	0.0496628	0.195028	0.0343844	1	1	1	K10597	Genetic Information Processing	Folding, sorting and degradation	Protein processing in endoplasmic reticulum [PATH:ko04141]
A0A0F7SHL5	A0A0F7SHL5|A0A0F7SHL5_PHARH Isoamyl acetate-hydrolyzing esterase OS=Phaffia rhodozyma OX=5421 PE=4 SV=1	-0.075	0.201	0.271	0.501	0.465	0.471	0.214053	-0.309639	-0.335728	1	1	1	K23978	Not included in Pathway or Brite	Unclassified: metabolism	Enzymes with EC numbers
A0A0F7SYB2	A0A0F7SYB2|A0A0F7SYB2_PHARH Alpha-1,3-glucosyltransferase OS=Phaffia rhodozyma OX=5421 PE=3 SV=1	0.065	-0.176	-0.099	0.501	0.195	0.621	-0.112965	-0.0698077	-0.579564	1	1	0.408607	K03849	Metabolism	Glycan biosynthesis and metabolism	N-Glycan biosynthesis [PATH:ko00510]
A0A0F7SQ67	A0A0F7SQ67|A0A0F7SQ67_PHARH Protein OS=Phaffia rhodozyma OX=5421 PE=3 SV=1	-0.06	0.238	0.221	0.501	0.364	0.446	-0.109983	-0.328549	0.0495811	1	0.738217	1	K10956	Genetic Information Processing	Folding, sorting and degradation	Protein export [PATH:ko03060]
A0A0F7SP55	A0A0F7SP55|A0A0F7SP55_PHARH Uncharacterized protein OS=Phaffia rhodozyma OX=5421 PE=4 SV=1	-0.059	-0.359	0.106	0.501	0.271	0.596	0.390567	0.733433	0.302228	1	0.287379	1	K10352	Cellular Processes	Cellular community - eukaryotes	Tight junction [PATH:ko04530]
A0A0F7SSB4	A0A0F7SSB4|A0A0F7SSB4_PHARH Metallopeptidase OS=Phaffia rhodozyma OX=5421 PE=4 SV=1	-0.022	0.032	0.414	0.501	0.591	0.02	0.250896	0.428004	0.998416	1	0.460932	0.000362585	K14813	Brite Hierarchies	Protein families: genetic information processing	Ribosome biogenesis [BR:ko03009]
A0A0F7SIE7	A0A0F7SIE7|A0A0F7SIE7_PHARH Dna-directed rna polymerase and iii subunit rpabc5 OS=Phaffia rhodozyma OX=5421 PE=3 SV=1	-0.052	-0.205	-0.098	0.503	0.386	0.781	0.468013	0.296792	0.323685	0.562762	1	1	K03007	Genetic Information Processing	Transcription	RNA polymerase [PATH:ko03020]
A0A0F7SSB3	A0A0F7SSB3|A0A0F7SSB3_PHARH Para-aminobenzoate (PABA) synthase ABZ1 OS=Phaffia rhodozyma OX=5421 PE=4 SV=1	-0.056	0.275	0.096	0.504	0.367	0.601	0.261169	1.82969	0.90212	1	7.85322e-23	0.000344451	K13950	Metabolism	Metabolism of cofactors and vitamins	Folate biosynthesis [PATH:ko00790]
A0A0F7SKB3	A0A0F7SKB3|A0A0F7SKB3_PHARH Ran GTPase-activating protein OS=Phaffia rhodozyma OX=5421 PE=4 SV=1	-0.03	-0.137	0.316	0.504	0.415	0.152	-0.144032	0.00277665	0.825173	1	1	0.0247953	K14319	Genetic Information Processing	Translation	RNA transport [PATH:ko03013]
A0A0F7SI73	A0A0F7SI73|A0A0F7SI73_PHARH Myosin regulatory light chain cdc4 OS=Phaffia rhodozyma OX=5421 PE=4 SV=1	-0.028	-0.261	0.463	0.504	0.148	0.036	0.0666223	0.826265	0.672425	1	0.00346835	0.113692	K02183	Environmental Information Processing	Signal transduction	Ras signaling pathway [PATH:ko04014]
A0A0F7SQ58	A0A0F7SQ58|A0A0F7SQ58_PHARH Mbf1-domain-containing protein OS=Phaffia rhodozyma OX=5421 PE=4 SV=1	-0.028	-0.223	-0.015	0.504	0.22	0.87	0.0637285	0.136546	0.516921	1	1	0.80397	K03627	Not included in Pathway or Brite	Unclassified: genetic information processing	Transcription
A0A0F7SP60	A0A0F7SP60|A0A0F7SP60_PHARH 40S ribosomal protein S30 OS=Phaffia rhodozyma OX=5421 PE=3 SV=1	-0.028	-0.237	-0.177	0.504	0.209	0.509	-0.554455	0.291014	-0.861332	0.180337	1	0.000510348	K02983	Genetic Information Processing	Translation	Ribosome [PATH:ko03010]
A0A0F7SS11	A0A0F7SS11|A0A0F7SS11_PHARH Ubiquitin-like protein OS=Phaffia rhodozyma OX=5421 PE=4 SV=1	-0.025	0.324	0.136	0.504	0.135	0.462	-0.159807	-0.154236	0.0348246	1	1	1	K12158	Brite Hierarchies	Protein families: genetic information processing	Ubiquitin system [BR:ko04121]
A0A0F7SHX0	A0A0F7SHX0|A0A0F7SHX0_PHARH 26S proteasome regulatory complex, subunit RPN7/PSMD6 OS=Phaffia rhodozyma OX=5421 PE=4 SV=1	-0.022	-0.06	-0.102	0.504	0.527	0.692	-0.112228	-0.252598	-0.26721	1	1	1	K03037	Genetic Information Processing	Folding, sorting and degradation	Proteasome [PATH:ko03050]
A0A0F7SI79	A0A0F7SI79|A0A0F7SI79_PHARH Alanine--tRNA ligase OS=Phaffia rhodozyma OX=5421 GN=ALA1 PE=3 SV=1	-0.016	-0.017	-0.076	0.504	0.59	0.711	0.0825506	-0.200891	-0.5109	1	1	0.167323	K01872	Genetic Information Processing	Translation	Aminoacyl-tRNA biosynthesis [PATH:ko00970]
A0A0F7SFI6	A0A0F7SFI6|A0A0F7SFI6_PHARH Predicted hydrolase related to dienelactone hydrolase OS=Phaffia rhodozyma OX=5421 PE=4 SV=1	0.142	0.195	0.288	0.505	0.374	0.283	0.272355	-0.208145	0.082305	1	1	1	K01061	Metabolism	Carbohydrate metabolism	Fluorobenzoate degradation [PATH:ko00364]
A0A0F7SY83	A0A0F7SY83|A0A0F7SY83_PHARH Putative transmembrane protein OS=Phaffia rhodozyma OX=5421 PE=4 SV=1	-0.106	#N/A	#N/A	0.505	#N/A	#N/A	-0.163643	-0.844136	-1.11344	1	0.00160292	4.18888e-05	K20307	Brite Hierarchies	Protein families: genetic information processing	Membrane trafficking [BR:ko04131]
A0A0F7SPL0	A0A0F7SPL0|A0A0F7SPL0_PHARH Abc transporter OS=Phaffia rhodozyma OX=5421 PE=3 SV=1	-0.027	0.011	-0.374	0.505	0.634	0.102	-0.427646	0.471744	0.444237	1	0.377267	0.81517	K08712	Environmental Information Processing	Membrane transport	ABC transporters [PATH:ko02010]
A0A0F7SQ92	A0A0F7SQ92|A0A0F7SQ92_PHARH Organic acid transporter OS=Phaffia rhodozyma OX=5421 PE=3 SV=1	-0.021	-0.105	0.31	0.505	0.418	0.098	0.211885	0.357826	0.925186	1	1	0.0918363	K15110	Brite Hierarchies	Protein families: signaling and cellular processes	Transporters [BR:ko02000]
A0A0F7SS36	A0A0F7SS36|A0A0F7SS36_PHARH T-complex protein 1 subunit gamma OS=Phaffia rhodozyma OX=5421 PE=3 SV=1	0.09	-0.032	-0.057	0.507	0.578	0.782	0.0678468	-0.0398067	-0.227404	1	1	1	K09495	Brite Hierarchies	Protein families: genetic information processing	Chaperones and folding catalysts [BR:ko03110]
A0A0F7SMX9	A0A0F7SMX9|A0A0F7SMX9_PHARH Uncharacterized protein OS=Phaffia rhodozyma OX=5421 PE=4 SV=1	-0.042	-0.283	-0.027	0.507	0.286	0.862	-0.400499	-0.626062	1.31555	1	0.00617761	1.87798e-09	K08871	Brite Hierarchies	Protein families: metabolim	Protein kinases [BR:ko01001]
A0A0F7SMR7	A0A0F7SMR7|A0A0F7SMR7_PHARH Rna-binding protein nrd1 OS=Phaffia rhodozyma OX=5421 PE=4 SV=1	-0.031	-0.227	-0.007	0.507	0.276	0.88	-0.0447072	-0.400749	-0.834623	1	0.376678	0.000928335	K13161	Brite Hierarchies	Protein families: genetic information processing	Spliceosome [BR:ko03041]
A0A0F7SR68	A0A0F7SR68|A0A0F7SR68_PHARH Ps16 protein OS=Phaffia rhodozyma OX=5421 PE=4 SV=1	-0.03	-0.248	0.323	0.507	0.239	0.173	0.050556	-0.59475	-0.0755319	1	0.154186	1	K11294	Human Diseases	Infectious disease: bacterial	Pathogenic Escherichia coli infection [PATH:ko05130]
A0A0F7SVI4	A0A0F7SVI4|A0A0F7SVI4_PHARH Glutamine synthetase OS=Phaffia rhodozyma OX=5421 PE=3 SV=1	0.183	-0.148	0.173	0.508	0.446	0.487	0.0772465	-0.807177	0.941131	1	0.00397874	0.00193246	K01915	Metabolism	Carbohydrate metabolism	Glyoxylate and dicarboxylate metabolism [PATH:ko00630]
A0A0F7STH7	A0A0F7STH7|A0A0F7STH7_PHARH Acetolactate synthase OS=Phaffia rhodozyma OX=5421 PE=3 SV=1	0.1	-0.261	0.363	0.508	0.17	0.067	0.229084	0.839176	1.01803	1	9.72893e-06	6.14329e-06	K01652	Metabolism	Carbohydrate metabolism	Butanoate metabolism [PATH:ko00650]
A0A0F7SK34	A0A0F7SK34|A0A0F7SK34_PHARH Ketol-acid reductoisomerase, mitochondrial OS=Phaffia rhodozyma OX=5421 PE=3 SV=1	0.057	0.11	0.421	0.509	0.355	0.003	0.19415	0.920672	1.35459	1	4.95965e-05	8.5863e-09	K00053	Metabolism	Amino acid metabolism	Valine, leucine and isoleucine biosynthesis [PATH:ko00290]
A0A0F7SE75	A0A0F7SE75|A0A0F7SE75_PHARH Autophagy-related protein OS=Phaffia rhodozyma OX=5421 PE=3 SV=1	-0.055	0.179	0.295	0.509	0.476	0.423	0.0312163	0.558827	0.657553	1	0.277944	0.0844747	K08341	Environmental Information Processing	Signal transduction	Apelin signaling pathway [PATH:ko04371]
A0A0F7SQA3	A0A0F7SQA3|A0A0F7SQA3_PHARH Glutathione-s-transferase OS=Phaffia rhodozyma OX=5421 PE=3 SV=1	-0.052	-0.098	0.077	0.509	0.554	0.628	-0.250355	-2.56892	-1.97875	1	1.08732e-45	7.80481e-13	K00799	Metabolism	Metabolism of other amino acids	Glutathione metabolism [PATH:ko00480]
A0A0F7SXL9	A0A0F7SXL9|A0A0F7SXL9_PHARH Cation-transporting ATPase OS=Phaffia rhodozyma OX=5421 PE=3 SV=1	-0.03	-0.311	-0.099	0.509	0.141	0.725	-0.372358	-0.494434	-0.591339	1	0.0709249	0.0666682	K14950	Not included in Pathway or Brite	Unclassified: metabolism	Enzymes with EC numbers
A0A0F7SNR7	A0A0F7SNR7|A0A0F7SNR7_PHARH Rab-type small gtp-binding protein OS=Phaffia rhodozyma OX=5421 PE=4 SV=1	-0.026	0.342	0.244	0.509	0.085	0.253	-0.113608	0.462273	-0.0361526	1	0.147951	1	K07901	Environmental Information Processing	Signal transduction	AMPK signaling pathway [PATH:ko04152]
A0A0F7SN00	A0A0F7SN00|A0A0F7SN00_PHARH Transcription factor IIS, N-terminal OS=Phaffia rhodozyma OX=5421 PE=4 SV=1	-0.023	-0.298	0.016	0.509	0.12	0.647	-0.053497	-0.650845	-0.665299	1	0.010221	0.0230869	K17398	Metabolism	Amino acid metabolism	Cysteine and methionine metabolism [PATH:ko00270]
A0A0F7SUH5	A0A0F7SUH5|A0A0F7SUH5_PHARH Uncharacterized conserved protein OS=Phaffia rhodozyma OX=5421 PE=4 SV=1	0.15	-0.17	0.278	0.51	0.376	0.298	0.135388	0.444605	0.423941	1	0.648051	0.698634	K14794	Brite Hierarchies	Protein families: genetic information processing	Ribosome biogenesis [BR:ko03009]
A0A0F7SQL2	A0A0F7SQL2|A0A0F7SQL2_PHARH Methylenetetrahydrofolate reductase OS=Phaffia rhodozyma OX=5421 PE=3 SV=1	0.097	-0.215	-0.177	0.51	0.217	0.494	-0.0869001	1.11012	0.0489942	1	0.000195598	1	K00297	Metabolism	Energy metabolism	Carbon fixation pathways in prokayotes [PATH:ko00720]
A0A0F7SJC7	A0A0F7SJC7|A0A0F7SJC7_PHARH Serine hydroxymethyltransferase OS=Phaffia rhodozyma OX=5421 PE=3 SV=1	-0.012	0.183	-0.048	0.51	0.19	0.784	0.267177	0.913695	0.673694	1	2.26824e-05	0.0212187	K00600	Metabolism	Carbohydrate metabolism	Glyoxylate and dicarboxylate metabolism [PATH:ko00630]
A0A0F7SN87	A0A0F7SN87|A0A0F7SN87_PHARH Glycosylphosphatidylinositol anchor synthesis protein OS=Phaffia rhodozyma OX=5421 PE=4 SV=1	-0.055	-0.174	0.267	0.512	0.465	0.455	0.0275736	0.215793	0.490566	1	1	0.555821	K05288	Metabolism	Glycan biosynthesis and metabolism	Glycosylphosphatidylinositol (GPI)-anchor biosynthesis [PATH:ko00563]
A0A0F7SNQ4	A0A0F7SNQ4|A0A0F7SNQ4_PHARH FOG: Ankyrin repeat OS=Phaffia rhodozyma OX=5421 PE=4 SV=1	0.38	0.327	0.521	0.513	0.374	0.288	0.0513952	1.09166	1.25535	1	4.68105e-07	5.7688e-08	K06867	Not included in Pathway or Brite	Poorly characterized	Function unknown
A0A0F7SEW6	A0A0F7SEW6|A0A0F7SEW6_PHARH Isoleucyl-trna synthetase OS=Phaffia rhodozyma OX=5421 PE=3 SV=1	0.225	0.382	0.365	0.513	0.287	0.382	-0.0240864	-0.682399	-0.605404	1	0.00361122	0.0513363	K01870	Genetic Information Processing	Translation	Aminoacyl-tRNA biosynthesis [PATH:ko00970]
A0A0F7SR74	A0A0F7SR74|A0A0F7SR74_PHARH Uncharacterized protein OS=Phaffia rhodozyma OX=5421 PE=4 SV=1	-0.037	-0.104	-0.034	0.513	0.505	0.863	-0.0708253	0.50605	0.419443	1	0.116115	0.68219	K18733	Brite Hierarchies	Protein families: genetic information processing	Messenger RNA biogenesis [BR:ko03019]
A0A0F7STY5	A0A0F7STY5|A0A0F7STY5_PHARH MICOS complex subunit MIC10 OS=Phaffia rhodozyma OX=5421 PE=3 SV=1	0.111	0.413	0.569	0.514	0.076	0.046	1.40092	#N/A	1.91685	#N/A	#N/A	#N/A	K17784	Brite Hierarchies	Protein families: genetic information processing	Mitochondrial biogenesis [BR:ko03029]
A0A0F7SWC9	A0A0F7SWC9|A0A0F7SWC9_PHARH 40s ribosomal protein s11 OS=Phaffia rhodozyma OX=5421 PE=3 SV=1	0.111	-0.243	-0.131	0.514	0.27	0.633	0.38417	0.780365	0.761622	1	3.80593e-05	0.00394288	K02949	Genetic Information Processing	Translation	Ribosome [PATH:ko03010]
A0A0F7SUR1	A0A0F7SUR1|A0A0F7SUR1_PHARH Nadh dehydrogenase OS=Phaffia rhodozyma OX=5421 PE=4 SV=1	0.074	0.029	0.284	0.514	0.6	0.08	0.1006	-0.0588034	0.966655	1	1	0.00084572	K17871	Not included in Pathway or Brite	Unclassified: metabolism	Enzymes with EC numbers
A0A0F7SJP4	A0A0F7SJP4|A0A0F7SJP4_PHARH Predicted E3 ubiquitin ligase OS=Phaffia rhodozyma OX=5421 PE=4 SV=1	-0.073	-0.017	#N/A	0.514	0.613	#N/A	-0.0568989	0.18584	0.587996	1	1	0.0404673	K10604	Genetic Information Processing	Folding, sorting and degradation	Ubiquitin mediated proteolysis [PATH:ko04120]
A0A0F7SLW0	A0A0F7SLW0|A0A0F7SLW0_PHARH Small gtpase-binding protein OS=Phaffia rhodozyma OX=5421 PE=4 SV=1	-0.018	0.355	0.098	0.514	0.069	0.516	-0.17841	0.325881	-0.00736255	1	1	1	K04513	Environmental Information Processing	Signal transduction	Ras signaling pathway [PATH:ko04014]
A0A0F7SVN7	A0A0F7SVN7|A0A0F7SVN7_PHARH Sec63-domain-containing protein OS=Phaffia rhodozyma OX=5421 PE=4 SV=1	0.084	-0.113	0.183	0.515	0.411	0.335	-0.0166602	-0.139217	-0.655315	1	1	0.0399924	K12854	Genetic Information Processing	Transcription	Spliceosome [PATH:ko03040]
A0A0F7SHW7	A0A0F7SHW7|A0A0F7SHW7_PHARH 60s ribosomal protein l5 OS=Phaffia rhodozyma OX=5421 PE=3 SV=1	0.067	-0.117	0.039	0.515	0.36	0.598	0.411289	-0.128361	0.780589	1	1	0.005049	K02932	Genetic Information Processing	Translation	Ribosome [PATH:ko03010]
A0A0F7SMJ4	A0A0F7SMJ4|A0A0F7SMJ4_PHARH Uncharacterized conserved protein OS=Phaffia rhodozyma OX=5421 PE=4 SV=1	-0.052	0.612	0.369	0.515	0.099	0.382	-0.0343054	0.377439	-0.456013	1	0.586182	0.515138	K16339	Metabolism	Lipid metabolism	Fatty acid elongation [PATH:ko00062]
A0A0F7SGG4	A0A0F7SGG4|A0A0F7SGG4_PHARH Dihydrofolate reductase OS=Phaffia rhodozyma OX=5421 PE=4 SV=1	-0.037	0.204	0.357	0.515	0.4	0.312	0.280938	0.435439	1.28875	1	1	7.10316e-08	K00287	Metabolism	Metabolism of cofactors and vitamins	Folate biosynthesis [PATH:ko00790]
A0A0F7SI83	A0A0F7SI83|A0A0F7SI83_PHARH Gdp-mannose transporter OS=Phaffia rhodozyma OX=5421 PE=4 SV=1	-0.033	-0.339	-0.243	0.515	0.269	0.555	0.0308257	0.278629	0.815711	1	1	0.000707289	K15356	Brite Hierarchies	Protein families: signaling and cellular processes	Transporters [BR:ko02000]
A0A0F7SMH8	A0A0F7SMH8|A0A0F7SMH8_PHARH Predicted dioxygenase OS=Phaffia rhodozyma OX=5421 PE=3 SV=1	-0.032	0.072	-0.182	0.515	0.559	0.556	0.259837	0.107916	0.0271308	1	1	1	K06990	Brite Hierarchies	Protein families: signaling and cellular processes	Cytoskeleton proteins [BR:ko04812]
A0A0F7SS13	A0A0F7SS13|A0A0F7SS13_PHARH RNA recognition motif domain OS=Phaffia rhodozyma OX=5421 PE=4 SV=1	-0.022	0.209	0.276	0.515	0.266	0.213	-0.00291288	-0.312455	-0.545887	1	1	0.135131	K17974	Brite Hierarchies	Protein families: genetic information processing	Mitochondrial biogenesis [BR:ko03029]
A0A0F7SEY5	A0A0F7SEY5|A0A0F7SEY5_PHARH Predicted signal transduction protein OS=Phaffia rhodozyma OX=5421 PE=4 SV=1	-0.074	#N/A	0.145	0.516	#N/A	0.606	0.00774825	-0.162402	-0.00639325	1	1	1	K12200	Cellular Processes	Transport and catabolism	Endocytosis [PATH:ko04144]
A0A0F7SFF3	A0A0F7SFF3|A0A0F7SFF3_PHARH Mitochondrial/chloroplast ribosomal protein L15/L10 OS=Phaffia rhodozyma OX=5421 PE=3 SV=1	-0.039	-0.101	0.04	0.516	0.54	0.648	0.184694	0.533165	0.780879	1	0.152723	0.0120442	K02876	Genetic Information Processing	Translation	Ribosome [PATH:ko03010]
A0A0F7SW45	A0A0F7SW45|A0A0F7SW45_PHARH U2-associated snRNP A' protein OS=Phaffia rhodozyma OX=5421 PE=4 SV=1	-0.032	-0.091	-0.274	0.516	0.516	0.465	0.213031	0.192058	0.101656	1	1	1	K11092	Genetic Information Processing	Transcription	Spliceosome [PATH:ko03040]
A0A0F7SYG8	A0A0F7SYG8|A0A0F7SYG8_PHARH Uncharacterized conserved protein OS=Phaffia rhodozyma OX=5421 PE=4 SV=1	-0.03	-0.266	0.101	0.516	0.312	0.588	0.725044	2.00199	1.29523	0.62885	3.6731e-22	3.99352e-07	K14550	Genetic Information Processing	Translation	Ribosome biogenesis in eukaryotes [PATH:ko03008]
A0A0F7SIF1	A0A0F7SIF1|A0A0F7SIF1_PHARH Dolichyl-diphosphooligosaccharide--protein glycosyltransferase subunit WBP1 OS=Phaffia rhodozyma OX=5421 PE=3 SV=1	-0.025	0.32	0.138	0.516	0.141	0.478	0.13574	-0.117439	-0.454311	1	1	0.572017	K12670	Metabolism	Glycan biosynthesis and metabolism	N-Glycan biosynthesis [PATH:ko00510]
A0A0F7SPC0	A0A0F7SPC0|A0A0F7SPC0_PHARH Proteasome assembly chaperone 2 OS=Phaffia rhodozyma OX=5421 PE=3 SV=1	-0.02	0.101	0.002	0.516	0.486	0.662	0.0581508	-0.774565	-0.170054	1	0.00179241	1	K11876	Brite Hierarchies	Protein families: genetic information processing	Proteasome [BR:ko03051]
A0A0F7SFT0	A0A0F7SFT0|A0A0F7SFT0_PHARH Ca2-binding transmembrane protein LETM1/MRS7 OS=Phaffia rhodozyma OX=5421 PE=4 SV=1	-0.019	0.699	0.157	0.516	0.002	0.408	0.102032	0.935443	0.900733	1	2.34224e-07	3.21553e-05	K17800	Cellular Processes	Transport and catabolism	Mitophagy - yeast [PATH:ko04139]
A0A0F7SNN8	A0A0F7SNN8|A0A0F7SNN8_PHARH mRNA splicing factor OS=Phaffia rhodozyma OX=5421 PE=4 SV=1	-0.015	-0.208	0.14	0.517	0.187	0.416	0.0623944	-0.268946	0.114375	1	1	1	K10599	Genetic Information Processing	Transcription	Spliceosome [PATH:ko03040]
A0A0F7SNX7	A0A0F7SNX7|A0A0F7SNX7_PHARH Predicted cell surface protein homologous to bacterial outer membrane proteins OS=Phaffia rhodozyma OX=5421 PE=4 SV=1	0.227	0.347	0.625	0.518	0.34	0.161	0.319344	0.211513	0.883485	1	1	0.00626261	K07277	Brite Hierarchies	Protein families: genetic information processing	Mitochondrial biogenesis [BR:ko03029]
A0A0F7SRY6	A0A0F7SRY6|A0A0F7SRY6_PHARH Atpase OS=Phaffia rhodozyma OX=5421 PE=3 SV=1	0.143	0.089	0.244	0.518	0.525	0.366	-0.0438139	-0.0934268	-0.0696724	1	1	1	K03064	Genetic Information Processing	Folding, sorting and degradation	Proteasome [PATH:ko03050]
A0A0F7SRJ2	A0A0F7SRJ2|A0A0F7SRJ2_PHARH Arm repeat-containing protein OS=Phaffia rhodozyma OX=5421 PE=4 SV=1	0.079	-0.041	0.24	0.518	0.554	0.177	0.0318242	0.0252848	0.0689868	1	1	1	K14293	Genetic Information Processing	Translation	RNA transport [PATH:ko03013]
A0A0F7SMR6	A0A0F7SMR6|A0A0F7SMR6_PHARH 60s ribosomal protein l7 OS=Phaffia rhodozyma OX=5421 PE=4 SV=1	0.079	-0.116	-0.642	0.518	0.399	0.005	0.440516	0.602884	1.17237	0.555176	0.00534444	3.71385e-08	K02937	Genetic Information Processing	Translation	Ribosome [PATH:ko03010]
A0A0F7SIP6	A0A0F7SIP6|A0A0F7SIP6_PHARH Mitochondrial processing peptidase beta subunit OS=Phaffia rhodozyma OX=5421 PE=4 SV=1	0.05	0.078	0.021	0.518	0.446	0.64	0.223733	1.21744	0.756941	1	7.48109e-07	0.0482881	K17732	Brite Hierarchies	Protein families: metabolim	Peptidases [BR:ko01002]
A0A0F7SI47	A0A0F7SI47|A0A0F7SI47_PHARH Peptide chain release factor erf arf subunit 1 OS=Phaffia rhodozyma OX=5421 PE=4 SV=1	-0.019	0.068	0.154	0.518	0.54	0.445	0.274161	0.263975	0.0157232	1	1	1	K03265	Genetic Information Processing	Translation	mRNA surveillance pathway [PATH:ko03015]
A0A0F7ST14	A0A0F7ST14|A0A0F7ST14_PHARH Kinase-like protein OS=Phaffia rhodozyma OX=5421 PE=4 SV=1	0.2	0.08	0.184	0.519	0.568	0.521	-0.217357	-0.0391498	0.0852584	1	1	1	K11227	Environmental Information Processing	Signal transduction	MAPK signaling pathway - yeast [PATH:ko04011]
A0A0F7SWC3	A0A0F7SWC3|A0A0F7SWC3_PHARH Glycine cleavage system H protein OS=Phaffia rhodozyma OX=5421 PE=3 SV=1	0.121	0.687	0.184	0.519	0.006	0.403	0.367245	1.83221	0.617663	1	1.70952e-23	0.081971	K02437	Metabolism	Carbohydrate metabolism	Glyoxylate and dicarboxylate metabolism [PATH:ko00630]
A0A0F7SR07	A0A0F7SR07|A0A0F7SR07_PHARH Myosin 5 OS=Phaffia rhodozyma OX=5421 PE=3 SV=1	-0.037	0.034	0.142	0.519	0.624	0.572	-0.227243	-0.125213	-1.12304	1	1	8.33338e-07	K10357	Brite Hierarchies	Protein families: genetic information processing	Messenger RNA biogenesis [BR:ko03019]
A0A0F7SFM0	A0A0F7SFM0|A0A0F7SFM0_PHARH Uncharacterized protein involved in protein-protein interaction, contains polyproline-binding GYF domain OS=Phaffia rhodozyma OX=5421 PE=4 SV=1	-0.03	-0.05	0.371	0.519	0.583	0.348	-0.0957362	0.596696	-0.178375	1	0.0400429	1	K13099	Brite Hierarchies	Protein families: metabolim	Protein phosphatases and associated proteins [BR:ko01009]
A0A0F7SG15	A0A0F7SG15|A0A0F7SG15_PHARH 60s ribosomal protein l22 OS=Phaffia rhodozyma OX=5421 PE=4 SV=1	-0.012	-0.155	-0.058	0.519	0.295	0.762	0.435924	1.80265	1.29743	1	3.79923e-25	8.86979e-10	K02891	Genetic Information Processing	Translation	Ribosome [PATH:ko03010]
A0A0F7SX45	A0A0F7SX45|A0A0F7SX45_PHARH ATP synthase subunit alpha OS=Phaffia rhodozyma OX=5421 PE=3 SV=1	-0.007	0.175	0.372	0.519	0.177	0.003	0.149463	-0.0370144	0.346621	1	1	1	K02132	Metabolism	Energy metabolism	Oxidative phosphorylation [PATH:ko00190]
A0A0F7SXI7	A0A0F7SXI7|A0A0F7SXI7_PHARH Putative metallopeptidase OS=Phaffia rhodozyma OX=5421 PE=3 SV=1	-0.026	0.107	-0.044	0.52	0.542	0.863	-0.109494	-0.357226	-0.226255	1	0.705454	1	K14213	Brite Hierarchies	Protein families: metabolim	Peptidases [BR:ko01002]
A0A0F7SGU8	A0A0F7SGU8|A0A0F7SGU8_PHARH Uncharacterized protein OS=Phaffia rhodozyma OX=5421 PE=4 SV=1	-0.019	-0.276	0.246	0.52	0.191	0.276	0.137651	-0.295144	0.365013	1	1	1	K22641	Brite Hierarchies	Protein families: signaling and cellular processes	Transporters [BR:ko02000]
A0A0F7SR70	A0A0F7SR70|A0A0F7SR70_PHARH Hsp10-like protein OS=Phaffia rhodozyma OX=5421 PE=3 SV=1	0.08	0.467	1.34	0.521	0.018	0	-0.402393	1.11645	1.40314	1	2.37971e-07	7.46649e-09	K04078	Brite Hierarchies	Protein families: genetic information processing	Chaperones and folding catalysts [BR:ko03110]
A0A0F7SPU6	A0A0F7SPU6|A0A0F7SPU6_PHARH Geranylgeranyl pyrophosphate synthase/Polyprenyl synthetase OS=Phaffia rhodozyma OX=5421 PE=3 SV=1	-0.016	0.23	0.286	0.521	0.317	0.33	0.370728	0.964016	1.04505	1	2.98692e-05	0.000123187	K05355	Metabolism	Metabolism of terpenoids and polyketides	Terpenoid backbone biosynthesis [PATH:ko00900]
A0A0F7SF34	A0A0F7SF34|A0A0F7SF34_PHARH Chorismate synthase OS=Phaffia rhodozyma OX=5421 PE=3 SV=1	-0.009	0.296	0.167	0.521	0.107	0.368	0.104938	1.10472	0.224361	1	3.06414e-07	1	K01736	Metabolism	Amino acid metabolism	Phenylalanine, tyrosine and tryptophan biosynthesis [PATH:ko00400]
A0A0F7SEA6	A0A0F7SEA6|A0A0F7SEA6_PHARH Protein transport protein sec16 OS=Phaffia rhodozyma OX=5421 PE=3 SV=1	-0.027	-0.164	0.173	0.522	0.458	0.516	0.000504066	-0.401776	-0.275152	1	0.485371	1	K20353	Brite Hierarchies	Protein families: genetic information processing	Membrane trafficking [BR:ko04131]
A0A0F7SQ14	A0A0F7SQ14|A0A0F7SQ14_PHARH Uncharacterized membrane protein OS=Phaffia rhodozyma OX=5421 PE=4 SV=1	0.36	#N/A	#N/A	0.523	#N/A	#N/A	-0.0485273	-0.0778955	-0.0211462	1	1	1	K22137	Brite Hierarchies	Protein families: genetic information processing	Mitochondrial biogenesis [BR:ko03029]
A0A0F7SN26	A0A0F7SN26|A0A0F7SN26_PHARH Opioid growth factor receptor (OGFr) conserved domain OS=Phaffia rhodozyma OX=5421 PE=4 SV=1	0.177	-0.021	0.159	0.523	0.604	0.526	0.0635741	0.0348832	0.619298	1	1	0.352718	K15164	Organismal Systems	Endocrine system	Thyroid hormone signaling pathway [PATH:ko04919]
A0A0F7ST78	A0A0F7ST78|A0A0F7ST78_PHARH FOG: RRM domain OS=Phaffia rhodozyma OX=5421 PE=4 SV=1	0.127	-0.038	0.48	0.523	0.576	0.075	0.119335	-0.987348	0.155854	1	7.11439e-05	1	K13201	Brite Hierarchies	Protein families: genetic information processing	Messenger RNA biogenesis [BR:ko03019]
A0A0F7SMZ1	A0A0F7SMZ1|A0A0F7SMZ1_PHARH Carnitine acyl carnitine carrier OS=Phaffia rhodozyma OX=5421 PE=3 SV=1	-0.028	-0.014	0.01	0.523	0.61	0.661	0.125086	-0.319167	0.794273	1	1	0.0383548	K15109	Organismal Systems	Immune system	Thermogenesis [PATH:ko04714]
A0A0F7ST12	A0A0F7ST12|A0A0F7ST12_PHARH Glucose oxidase OS=Phaffia rhodozyma OX=5421 PE=3 SV=1	0.362	#N/A	#N/A	0.524	#N/A	#N/A	-0.0367237	-2.88758	-0.531567	1	1.11537e-60	0.23531	K00108	Metabolism	Amino acid metabolism	Glycine, serine and threonine metabolism [PATH:ko00260]
A0A0F7SEX4	A0A0F7SEX4|A0A0F7SEX4_PHARH Mrp-l47-domain-containing protein OS=Phaffia rhodozyma OX=5421 PE=4 SV=1	0.179	-0.073	0.026	0.524	0.556	0.652	0.266124	0.338639	0.154606	1	0.923714	1	K17428	Brite Hierarchies	Protein families: genetic information processing	Ribosome [BR:ko03011]
A0A0F7SGK8	A0A0F7SGK8|A0A0F7SGK8_PHARH CBS domain OS=Phaffia rhodozyma OX=5421 PE=4 SV=1	0.105	0.1	-0.012	0.524	0.489	0.874	0.079344	0.366097	-0.36885	1	1	1	K01697	Metabolism	Amino acid metabolism	Glycine, serine and threonine metabolism [PATH:ko00260]
A0A0F7SPM3	A0A0F7SPM3|A0A0F7SPM3_PHARH Glutamate-trna ligase OS=Phaffia rhodozyma OX=5421 PE=3 SV=1	0.066	0.005	-0.134	0.524	0.639	0.538	0.180231	0.126149	-0.114624	1	1	1	K01885	Metabolism	Metabolism of cofactors and vitamins	Porphyrin and chlorophyll metabolism [PATH:ko00860]
A0A0F7SH95	A0A0F7SH95|A0A0F7SH95_PHARH Phosphoribosylglycinamide formyltransferase OS=Phaffia rhodozyma OX=5421 PE=3 SV=1	-0.013	-0.009	-0.18	0.524	0.61	0.518	0.322383	0.614454	0.703946	1	0.0976223	0.0465572	K00601	Metabolism	Nucleotide metabolism	Purine metabolism [PATH:ko00230]
A0A0F7SN58	A0A0F7SN58|A0A0F7SN58_PHARH Threonine dehydratase OS=Phaffia rhodozyma OX=5421 PE=3 SV=1	-0.011	-0.123	0.046	0.524	0.399	0.61	-0.125663	0.929078	-0.0155752	1	2.52853e-06	1	K01754	Metabolism	Amino acid metabolism	Glycine, serine and threonine metabolism [PATH:ko00260]
A0A0F7SVH3	A0A0F7SVH3|A0A0F7SVH3_PHARH Phosphoribosyl pyrophosphokinase OS=Phaffia rhodozyma OX=5421 PE=4 SV=1	0.131	0.047	0.241	0.525	0.593	0.378	0.0711949	0.17463	0.425263	1	1	0.675344	K00948	Metabolism	Carbohydrate metabolism	Pentose phosphate pathway [PATH:ko00030]
A0A0F7SGE6	A0A0F7SGE6|A0A0F7SGE6_PHARH 1-aminocyclopropane-1-carboxylate synthase, and related proteins OS=Phaffia rhodozyma OX=5421 PE=4 SV=1	-0.022	-0.275	0.398	0.525	0.32	0.214	0.0696892	0.376971	0.743036	1	1	0.0342479	K14264	Metabolism	Amino acid metabolism	Tryptophan metabolism [PATH:ko00380]
A0A0F7SSH0	A0A0F7SSH0|A0A0F7SSH0_PHARH Spliceosomal protein FBP11/Splicing factor PRP40 OS=Phaffia rhodozyma OX=5421 PE=4 SV=1	-0.016	0.207	0.452	0.525	0.346	0.098	-0.0485212	0.105677	0.714977	1	1	0.00597193	K12821	Genetic Information Processing	Transcription	Spliceosome [PATH:ko03040]
A0A0F7SME9	A0A0F7SME9|A0A0F7SME9_PHARH Uncharacterized conserved protein OS=Phaffia rhodozyma OX=5421 PE=4 SV=1	0.234	0.008	0.514	0.528	0.64	0.255	0.021139	-0.0637115	0.108338	1	1	1	-	#N/A	#N/A	#N/A
A0A0F7SU68	A0A0F7SU68|A0A0F7SU68_PHARH Nuclear transport receptor LGL2 (Importin beta superfamily) OS=Phaffia rhodozyma OX=5421 PE=4 SV=1	-0.023	-0.098	-0.064	0.528	0.556	0.849	-0.148741	-0.525571	-0.473279	1	0.492454	1	K15436	Brite Hierarchies	Protein families: genetic information processing	Transfer RNA biogenesis [BR:ko03016]
A0A0F7SHS3	A0A0F7SHS3|A0A0F7SHS3_PHARH Tetratricopeptide repeat-containing domain OS=Phaffia rhodozyma OX=5421 PE=4 SV=1	-0.02	-0.226	-0.07	0.528	0.332	0.807	-0.169796	-0.705403	-0.94226	1	0.00130295	4.83973e-05	K19881	Brite Hierarchies	Protein families: genetic information processing	Membrane trafficking [BR:ko04131]
A0A0F7SQ43	A0A0F7SQ43|A0A0F7SQ43_PHARH RNA 3'-terminal phosphate cyclase OS=Phaffia rhodozyma OX=5421 PE=4 SV=1	0.236	-0.75	-0.567	0.529	0.191	0.501	0.0716581	-0.911579	0.0343817	1	0.00774025	1	K11108	Genetic Information Processing	Translation	Ribosome biogenesis in eukaryotes [PATH:ko03008]
A0A0F7SHG9	A0A0F7SHG9|A0A0F7SHG9_PHARH Frataxin OS=Phaffia rhodozyma OX=5421 PE=4 SV=1	0.233	0.309	0.249	0.529	0.372	0.502	0.13558	0.47903	0.158801	1	0.665688	1	K19054	Metabolism	Metabolism of cofactors and vitamins	Porphyrin and chlorophyll metabolism [PATH:ko00860]
A0A0F7ST98	A0A0F7ST98|A0A0F7ST98_PHARH UspA OS=Phaffia rhodozyma OX=5421 PE=4 SV=1	0.128	0.128	0.07	0.529	0.459	0.586	0.360546	0.089744	-0.153195	1	1	1	K11969	Brite Hierarchies	Protein families: genetic information processing	Ubiquitin system [BR:ko04121]
A0A0F7SQW7	A0A0F7SQW7|A0A0F7SQW7_PHARH Cobalamin-independent methionine synthase OS=Phaffia rhodozyma OX=5421 PE=3 SV=1	0.042	-0.404	-0.658	0.529	0	0	0.119493	-0.0310894	0.11767	1	1	1	K00549	Metabolism	Amino acid metabolism	Cysteine and methionine metabolism [PATH:ko00270]
A0A0F7SSI1	A0A0F7SSI1|A0A0F7SSI1_PHARH ATP-dependent RNA helicase pitchoune OS=Phaffia rhodozyma OX=5421 PE=4 SV=1	-0.01	0.089	0.206	0.529	0.485	0.324	0.500129	0.564379	0.43671	0.722766	0.0930326	0.730654	K17679	Brite Hierarchies	Protein families: genetic information processing	Mitochondrial biogenesis [BR:ko03029]
A0A0F7SPA5	A0A0F7SPA5|A0A0F7SPA5_PHARH Vacuolar atp synthase subunit d OS=Phaffia rhodozyma OX=5421 PE=3 SV=1	-0.007	0.152	0.146	0.529	0.359	0.403	-0.144706	-0.0833766	-0.449267	1	1	0.324464	K02149	Metabolism	Energy metabolism	Oxidative phosphorylation [PATH:ko00190]
A0A0F7SK38	A0A0F7SK38|A0A0F7SK38_PHARH 40s ribosomal protein s23 OS=Phaffia rhodozyma OX=5421 PE=4 SV=1	0.094	-0.389	-0.069	0.53	0.107	0.762	0.201932	0.89946	0.412919	1	0.00194663	1	K02973	Genetic Information Processing	Translation	Ribosome [PATH:ko03010]
A0A0F7SV33	A0A0F7SV33|A0A0F7SV33_PHARH Thyroid hormone receptor interactor 12 OS=Phaffia rhodozyma OX=5421 PE=4 SV=1	0.241	0.734	0.461	0.531	0.06	0.348	-0.152292	-0.0829184	-0.569554	1	1	0.05833	K10590	Genetic Information Processing	Folding, sorting and degradation	Ubiquitin mediated proteolysis [PATH:ko04120]
A0A0F7SYC9	A0A0F7SYC9|A0A0F7SYC9_PHARH Carboxypeptidase s OS=Phaffia rhodozyma OX=5421 PE=4 SV=1	0.195	0.115	-0.228	0.531	0.553	0.668	0.209772	-0.883021	-1.69311	1	0.000107316	6.04852e-13	K01293	Brite Hierarchies	Protein families: metabolim	Peptidases [BR:ko01002]
A0A0F7SVF2	A0A0F7SVF2|A0A0F7SVF2_PHARH Predicted small GTPase involved in nuclear protein import OS=Phaffia rhodozyma OX=5421 PE=4 SV=1	0.17	-0.022	0.045	0.531	0.605	0.636	0.069238	0.14568	-0.334831	1	1	1	K16186	Environmental Information Processing	Signal transduction	mTOR signaling pathway [PATH:ko04150]
A0A0F7SYF7	A0A0F7SYF7|A0A0F7SYF7_PHARH Tuberin-Rap/ran-GTPase-activating protein OS=Phaffia rhodozyma OX=5421 PE=4 SV=1	-0.028	-0.604	#N/A	0.531	0.152	#N/A	-0.176737	0.387209	-0.434621	1	0.790051	0.674847	K07207	Environmental Information Processing	Signal transduction	Phospholipase D signaling pathway [PATH:ko04072]
A0A0F7SEE1	A0A0F7SEE1|A0A0F7SEE1_PHARH Uncharacterized conserved protein OS=Phaffia rhodozyma OX=5421 PE=4 SV=1	-0.019	0.393	0.223	0.531	0.179	0.463	0.00292998	0.301109	-0.426403	1	1	0.830034	K17981	Brite Hierarchies	Protein families: genetic information processing	Mitochondrial biogenesis [BR:ko03029]
A0A0F7SRQ4	A0A0F7SRQ4|A0A0F7SRQ4_PHARH Mannosyltransferase 1, CMT1 OS=Phaffia rhodozyma OX=5421 PE=4 SV=1	-0.015	0.71	0.244	0.531	0.03	0.384	0.20422	-0.570123	0.343803	1	0.0211159	1	K13690	Brite Hierarchies	Protein families: metabolim	Glycosyltransferases [BR:ko01003]
A0A0F7SPA4	A0A0F7SPA4|A0A0F7SPA4_PHARH Glycoside hydrolase family 3 protein OS=Phaffia rhodozyma OX=5421 PE=4 SV=1	-0.008	-0.14	1.294	0.531	0.357	0	0.424326	-0.137289	1.58881	1	1	7.30813e-13	K05349	Metabolism	Carbohydrate metabolism	Starch and sucrose metabolism [PATH:ko00500]
A0A0F7SNC3	A0A0F7SNC3|A0A0F7SNC3_PHARH BAR domain-containing family OS=Phaffia rhodozyma OX=5421 PE=4 SV=1	-0.006	0.368	0.568	0.531	0.016	0	0.0626783	0.310078	0.685143	1	1	0.0222485	K11247	Cellular Processes	Transport and catabolism	Endocytosis [PATH:ko04144]
A0A0F7SGN3	A0A0F7SGN3|A0A0F7SGN3_PHARH Uncharacterized protein OS=Phaffia rhodozyma OX=5421 PE=4 SV=1	0.253	-0.252	-0.265	0.532	0.424	0.748	-0.136935	-0.300233	0.852811	1	1	0.0164655	K11362	Brite Hierarchies	Protein families: genetic information processing	Transcription machinery [BR:ko03021]
A0A0F7SUE0	A0A0F7SUE0|A0A0F7SUE0_PHARH Methyltransferase domain OS=Phaffia rhodozyma OX=5421 PE=4 SV=1	0.236	0.398	1.022	0.532	0.264	0.035	-0.188296	-0.0166279	0.632115	1	1	0.0534715	K00598	Not included in Pathway or Brite	Unclassified: metabolism	Enzymes with EC numbers
A0A0F7SS59	A0A0F7SS59|A0A0F7SS59_PHARH reversed Signal recognition particle protein OS=Phaffia rhodozyma OX=5421 PE=3 SV=1	0.203	0.272	0.381	0.532	0.391	0.349	0.0161009	0.0551321	-0.362397	1	1	1	K03106	Genetic Information Processing	Folding, sorting and degradation	Protein export [PATH:ko03060]
A0A0F7SNB4	A0A0F7SNB4|A0A0F7SNB4_PHARH Ubiquitin carboxyl-terminal hydrolase OS=Phaffia rhodozyma OX=5421 PE=3 SV=1	-0.021	0.216	0.597	0.532	0.524	0.184	-0.012193	-0.103715	-0.441612	1	1	0.628427	K05610	Brite Hierarchies	Protein families: metabolim	Peptidases [BR:ko01002]
A0A0F7SGB3	A0A0F7SGB3|A0A0F7SGB3_PHARH Predicted ubiquitin regulatory protein OS=Phaffia rhodozyma OX=5421 PE=4 SV=1	-0.01	0.099	0.179	0.532	0.486	0.415	0.180208	-0.398288	0.41961	1	0.667361	0.575522	K24348	Genetic Information Processing	Folding, sorting and degradation	Protein processing in endoplasmic reticulum [PATH:ko04141]
A0A0F7SH54	A0A0F7SH54|A0A0F7SH54_PHARH Immunoglobulin-like fold OS=Phaffia rhodozyma OX=5421 PE=4 SV=1	0.22	0.528	0.398	0.533	0.179	0.366	-0.0137904	0.773796	-0.109887	1	0.000496258	1	-	#N/A	#N/A	#N/A
A0A0F7SHM8	A0A0F7SHM8|A0A0F7SHM8_PHARH Acyl carrier protein OS=Phaffia rhodozyma OX=5421 PE=3 SV=1	0.147	0.581	0.326	0.533	0.055	0.273	0.192113	0.532661	0.277824	1	0.0273132	1	K03955	Metabolism	Energy metabolism	Oxidative phosphorylation [PATH:ko00190]
A0A0F7SUG4	A0A0F7SUG4|A0A0F7SUG4_PHARH Nuclear localization sequence binding protein OS=Phaffia rhodozyma OX=5421 PE=4 SV=1	0.13	-0.337	0.122	0.533	0.187	0.543	0.181708	1.02994	1.51597	1	0.00022367	1.43423e-05	K11294	Human Diseases	Infectious disease: bacterial	Pathogenic Escherichia coli infection [PATH:ko05130]
A0A0F7SQ44	A0A0F7SQ44|A0A0F7SQ44_PHARH Chaperone regulator OS=Phaffia rhodozyma OX=5421 PE=3 SV=1	0.115	-0.229	0.059	0.533	0.256	0.602	-1.00945	-1.38708	-1.23265	0.00839937	0.525106	0.00116352	K09503	Genetic Information Processing	Folding, sorting and degradation	Protein processing in endoplasmic reticulum [PATH:ko04141]
A0A0F7STW1	A0A0F7STW1|A0A0F7STW1_PHARH Threonine aldolase OS=Phaffia rhodozyma OX=5421 PE=4 SV=1	0.111	0.4	-0.057	0.533	0.066	0.802	#N/A	#N/A	#N/A	#N/A	#N/A	#N/A	K01620	Metabolism	Amino acid metabolism	Glycine, serine and threonine metabolism [PATH:ko00260]
A0A0F7SQ76	A0A0F7SQ76|A0A0F7SQ76_PHARH N-terminal acetyltransferase OS=Phaffia rhodozyma OX=5421 PE=4 SV=1	0.108	-0.072	0.014	0.533	0.53	0.654	0.120914	-0.666653	-0.51986	1	0.00798319	0.227487	K20792	Brite Hierarchies	Protein families: genetic information processing	Chromosome and associated proteins [BR:ko03036]
A0A0F7SQB5	A0A0F7SQB5|A0A0F7SQB5_PHARH Phosphoribosylaminoimidazole-succinocarboxamide synthase OS=Phaffia rhodozyma OX=5421 PE=3 SV=1	0.087	0.127	0.361	0.533	0.407	0.065	0.00626943	0.150789	0.44728	1	1	0.703207	K01923	Metabolism	Nucleotide metabolism	Purine metabolism [PATH:ko00230]
A0A0F7SVW7	A0A0F7SVW7|A0A0F7SVW7_PHARH Phosphoserine aminotransferase OS=Phaffia rhodozyma OX=5421 PE=3 SV=1	0.072	0.122	0.151	0.533	0.387	0.382	0.352154	0.479184	0.811002	1	0.278394	0.00406906	K00831	Metabolism	Energy metabolism	Methane metabolism [PATH:ko00680]
A0A0F7SSJ1	A0A0F7SSJ1|A0A0F7SSJ1_PHARH RNA ligase/cyclic nucleotide phosphodiesterase OS=Phaffia rhodozyma OX=5421 PE=4 SV=1	-0.013	0.008	0.013	0.533	0.636	0.658	-0.084051	0.310304	0.160087	1	1	1	K15435	Brite Hierarchies	Protein families: genetic information processing	Transfer RNA biogenesis [BR:ko03016]
A0A0F7SID2	A0A0F7SID2|A0A0F7SID2_PHARH Predicted GTP-binding protein MMR1 OS=Phaffia rhodozyma OX=5421 PE=4 SV=1	0.198	-0.152	0.49	0.534	0.492	0.233	0.182572	0.654628	0.904625	1	0.0147605	0.00425646	K14539	Genetic Information Processing	Translation	Ribosome biogenesis in eukaryotes [PATH:ko03008]
A0A0F7SHR4	A0A0F7SHR4|A0A0F7SHR4_PHARH DNA repair/transcription protein Mms19 OS=Phaffia rhodozyma OX=5421 PE=4 SV=1	-0.012	0.135	-0.144	0.535	0.486	0.715	-0.180383	-0.673422	-1.33281	1	0.00835729	4.16999e-10	K15075	Brite Hierarchies	Protein families: genetic information processing	DNA repair and recombination proteins [BR:ko03400]
A0A0F7SN78	A0A0F7SN78|A0A0F7SN78_PHARH Ubiquinol cytochrome c reductase, subunit QCR8 OS=Phaffia rhodozyma OX=5421 PE=4 SV=1	-0.008	-0.369	-0.075	0.536	0.095	0.738	0.100074	1.43104	1.67861	1	5.21789e-10	1.02036e-11	K00418	Metabolism	Energy metabolism	Oxidative phosphorylation [PATH:ko00190]
A0A0F7SLV8	A0A0F7SLV8|A0A0F7SLV8_PHARH Eukaryotic translation initiation factor 3 subunit A OS=Phaffia rhodozyma OX=5421 GN=TIF32 PE=3 SV=1	-0.004	-0.147	0.154	0.536	0.295	0.334	0.169612	-0.0912106	0.462679	1	1	0.580563	K03254	Genetic Information Processing	Translation	RNA transport [PATH:ko03013]
A0A0F7SEI6	A0A0F7SEI6|A0A0F7SEI6_PHARH Actin-related protein-Arp4p/Act3p OS=Phaffia rhodozyma OX=5421 PE=3 SV=1	0.178	-0.016	0.177	0.537	0.607	0.529	0.00545743	-0.208048	0.247231	1	1	1	K11400	Brite Hierarchies	Protein families: genetic information processing	Chromosome and associated proteins [BR:ko03036]
A0A0F7SSM4	A0A0F7SSM4|A0A0F7SSM4_PHARH Prohibitin OS=Phaffia rhodozyma OX=5421 PE=3 SV=1	0.063	0.932	0.3	0.537	0	0.073	0.0373274	0.525387	0.429422	1	0.0682955	0.76767	K17081	Brite Hierarchies	Protein families: genetic information processing	Mitochondrial biogenesis [BR:ko03029]
A0A0F7SMA2	A0A0F7SMA2|A0A0F7SMA2_PHARH Mitochondrial carrier protein OS=Phaffia rhodozyma OX=5421 GN=MTC1 PE=2 SV=1	-0.013	0.125	0.229	0.537	0.561	0.528	0.23948	0.43348	-0.533739	1	0.396798	0.234196	K23503	Brite Hierarchies	Protein families: genetic information processing	Mitochondrial biogenesis [BR:ko03029]
A0A0F7SWK5	A0A0F7SWK5|A0A0F7SWK5_PHARH Nadh-ubiquinone oxidoreductase 304 kDa subunit OS=Phaffia rhodozyma OX=5421 PE=3 SV=1	-0.009	0.1	-0.104	0.537	0.549	0.78	-0.225691	-0.998446	-1.0844	1	0.000216798	0.00218157	K03936	Metabolism	Energy metabolism	Oxidative phosphorylation [PATH:ko00190]
A0A0F7SWN3	A0A0F7SWN3|A0A0F7SWN3_PHARH RIB7, arfC OS=Phaffia rhodozyma OX=5421 PE=4 SV=1	-0.008	0.356	0.402	0.537	0.33	0.377	0.0731101	0.08103	-0.20697	1	1	1	K14654	Metabolism	Metabolism of cofactors and vitamins	Riboflavin metabolism [PATH:ko00740]
A0A0F7SM34	A0A0F7SM34|A0A0F7SM34_PHARH SNARE protein Syntaxin 1 and related proteins OS=Phaffia rhodozyma OX=5421 PE=4 SV=1	-0.005	-0.22	0.025	0.538	0.321	0.647	0.158773	-0.682588	-0.551257	1	0.0051082	0.0683979	K08486	Genetic Information Processing	Folding, sorting and degradation	SNARE interactions in vesicular transport [PATH:ko04130]
A0A0F7SHQ2	A0A0F7SHQ2|A0A0F7SHQ2_PHARH Cytochrome c oxidase family protein OS=Phaffia rhodozyma OX=5421 PE=4 SV=1	-0.003	-0.561	0.249	0.538	0.056	0.281	0.987832	-0.427726	2.58277	5.34706e-05	1	3.47359e-36	K02269	Metabolism	Energy metabolism	Oxidative phosphorylation [PATH:ko00190]
A0A0F7SGB2	A0A0F7SGB2|A0A0F7SGB2_PHARH Succinate dehydrogenase [ubiquinone] cytochrome b small subunit OS=Phaffia rhodozyma OX=5421 PE=3 SV=1	-0.003	-0.322	-0.042	0.538	0.139	0.81	-0.13094	0.199849	0.769017	1	1	0.23661	K00237	Metabolism	Carbohydrate metabolism	Citrate cycle (TCA cycle) [PATH:ko00020]
A0A0F7SUW9	A0A0F7SUW9|A0A0F7SUW9_PHARH Dead-domain-containing protein OS=Phaffia rhodozyma OX=5421 PE=4 SV=1	-0.002	-0.253	0.125	0.538	0.081	0.394	0.0310712	0.583068	0.487185	1	0.0689734	0.520929	K03257	Genetic Information Processing	Translation	RNA transport [PATH:ko03013]
A0A0F7SRV6	A0A0F7SRV6|A0A0F7SRV6_PHARH LisH motif-containing protein OS=Phaffia rhodozyma OX=5421 PE=4 SV=1	-0.008	0.175	0.08	0.539	0.46	0.606	-0.0739879	-0.775005	-0.520584	1	0.00380992	0.328569	K23338	Brite Hierarchies	Protein families: genetic information processing	Ubiquitin system [BR:ko04121]
A0A0F7STR8	A0A0F7STR8|A0A0F7STR8_PHARH Signal recognition particle receptor, alpha subunit OS=Phaffia rhodozyma OX=5421 PE=4 SV=1	-0.005	-0.203	-0.008	0.539	0.365	0.881	0.0728605	-0.348559	-0.0779362	1	1	1	K13431	Genetic Information Processing	Folding, sorting and degradation	Protein export [PATH:ko03060]
A0A0F7SF77	A0A0F7SF77|A0A0F7SF77_PHARH Predicted signal transduction protein OS=Phaffia rhodozyma OX=5421 PE=4 SV=1	-0.005	0.026	-0.388	0.539	0.633	0.47	-0.171183	-1.02055	-0.505309	1	1.49167e-06	0.243986	K18040	Brite Hierarchies	Protein families: metabolim	Protein phosphatases and associated proteins [BR:ko01009]
A0A0F7SNC4	A0A0F7SNC4|A0A0F7SNC4_PHARH Pyridoxalphosphate-dependent enzyme/predicted threonine synthase OS=Phaffia rhodozyma OX=5421 PE=4 SV=1	-0.002	0.346	0.124	0.539	0.019	0.415	-0.011883	-0.274973	-0.442485	1	1	0.548592	K20184	Cellular Processes	Transport and catabolism	Autophagy - yeast [PATH:ko04138]
A0A0F7SG91	A0A0F7SG91|A0A0F7SG91_PHARH Inositol-1-monophosphatase OS=Phaffia rhodozyma OX=5421 PE=3 SV=1	0.116	0.479	0.423	0.541	0.105	0.105	0.178682	0.308006	0.633399	1	1	0.0647638	K01092	Metabolism	Carbohydrate metabolism	Inositol phosphate metabolism [PATH:ko00562]
A0A0F7SV88	A0A0F7SV88|A0A0F7SV88_PHARH Dead-domain-containing protein OS=Phaffia rhodozyma OX=5421 PE=3 SV=1	-0.002	0.073	0.069	0.541	0.577	0.612	0.788813	0.84943	1.36164	0.378415	0.0548594	8.10773e-05	K14811	Brite Hierarchies	Protein families: genetic information processing	Ribosome biogenesis [BR:ko03009]
A0A0F7SG56	A0A0F7SG56|A0A0F7SG56_PHARH Xpg i-region protein OS=Phaffia rhodozyma OX=5421 PE=4 SV=1	-0.001	-0.321	0.309	0.541	0.313	0.382	-0.00433335	-0.505538	0.00323425	1	0.0636321	1	K10746	Genetic Information Processing	Replication and repair	Mismatch repair [PATH:ko03430]
A0A0F7SWC7	A0A0F7SWC7|A0A0F7SWC7_PHARH Rna-binding domain-containing protein OS=Phaffia rhodozyma OX=5421 PE=4 SV=1	0.19	0.561	0.514	0.542	0.092	0.195	0.163924	0.622469	0.408388	1	0.117137	1	K12876	Genetic Information Processing	Transcription	Spliceosome [PATH:ko03040]
A0A0F7STE1	A0A0F7STE1|A0A0F7STE1_PHARH Uncharacterized protein OS=Phaffia rhodozyma OX=5421 PE=4 SV=1	-0.001	-0.551	0.13	0.542	0.126	0.572	0.069355	-0.0974987	0.188716	1	1	1	K23799	Brite Hierarchies	Protein families: genetic information processing	Messenger RNA biogenesis [BR:ko03019]
A0A1I9Q751	A0A1I9Q751|A0A1I9Q751_PHARH Tup1p OS=Phaffia rhodozyma OX=5421 GN=TUP1 PE=4 SV=1	-0.001	-0.022	#N/A	0.542	0.608	#N/A	0.115103	0.445296	-3.30653	1	0.533075	2.09315e-44	K06666	Environmental Information Processing	Signal transduction	MAPK signaling pathway - yeast [PATH:ko04011]
A0A0F7SXY3	A0A0F7SXY3|A0A0F7SXY3_PHARH Protein SEY1 OS=Phaffia rhodozyma OX=5421 GN=SEY1 PE=3 SV=1	0.213	-0.113	0.075	0.544	0.541	0.629	-0.168599	-0.387109	-0.723335	1	0.56385	0.00849327	K22698	Brite Hierarchies	Protein families: genetic information processing	Membrane trafficking [BR:ko04131]
A0A0F7SV41	A0A0F7SV41|A0A0F7SV41_PHARH reversed Transcription elongation factor SPT6 OS=Phaffia rhodozyma OX=5421 PE=4 SV=1	0.132	-0.118	-0.198	0.545	0.478	0.617	-0.058756	0.372945	-0.274387	1	0.895903	1	K11292	Brite Hierarchies	Protein families: genetic information processing	Transcription machinery [BR:ko03021]
A0A0F7SMV7	A0A0F7SMV7|A0A0F7SMV7_PHARH Uncharacterized protein OS=Phaffia rhodozyma OX=5421 PE=4 SV=1	0.196	0.139	-0.474	0.546	0.538	0.364	0.0189292	-0.425381	0.358329	1	0.773864	1	K19326	Brite Hierarchies	Protein families: genetic information processing	Chromosome and associated proteins [BR:ko03036]
A0A0F7SQB8	A0A0F7SQB8|A0A0F7SQB8_PHARH 4-nitrophenylphosphatase OS=Phaffia rhodozyma OX=5421 PE=4 SV=1	0.187	0.515	0.504	0.546	0.251	0.171	-0.0314163	-0.637463	0.167496	1	0.00636622	1	K01101	Metabolism	Carbohydrate metabolism	Aminobenzoate degradation [PATH:ko00627]
A0A0F7SVJ0	A0A0F7SVJ0|A0A0F7SVJ0_PHARH Gamma-glutamyltranspeptidase OS=Phaffia rhodozyma OX=5421 PE=4 SV=1	0.134	0.372	0.017	0.546	0.191	0.653	0.0434954	0.04786	-0.0747438	1	1	1	K00681	Metabolism	Metabolism of other amino acids	Taurine and hypotaurine metabolism [PATH:ko00430]
A0A0F7SLQ9	A0A0F7SLQ9|A0A0F7SLQ9_PHARH Ribosomal protein l38e OS=Phaffia rhodozyma OX=5421 PE=3 SV=1	0.104	-0.209	-0.023	0.546	0.314	0.865	-0.280884	-0.00266381	-0.50335	1	1	0.427476	K02923	Genetic Information Processing	Translation	Ribosome [PATH:ko03010]
A0A0F7SHM6	A0A0F7SHM6|A0A0F7SHM6_PHARH 64 kDa mitochondrial nadh dehydrogenase OS=Phaffia rhodozyma OX=5421 PE=4 SV=1	0.099	0.357	0.357	0.547	0.088	0.136	0.246739	0.137604	0.292192	1	1	1	K03885	Metabolism	Energy metabolism	Oxidative phosphorylation [PATH:ko00190]
A0A0F7SJ35	A0A0F7SJ35|A0A0F7SJ35_PHARH Cysteine synthase OS=Phaffia rhodozyma OX=5421 PE=4 SV=1	0.087	0.436	0.345	0.547	0.026	0.075	0.462662	1.20017	0.869549	0.47014	7.37374e-11	0.00010032	K01738	Metabolism	Energy metabolism	Sulfur metabolism [PATH:ko00920]
A0A0F7SLX6	A0A0F7SLX6|A0A0F7SLX6_PHARH INO80 complex subunit B-like conserved region OS=Phaffia rhodozyma OX=5421 PE=4 SV=1	0.327	-0.134	#N/A	0.55	0.556	#N/A	-0.0457445	0.536142	-0.00682369	1	0.770954	1	K11676	Brite Hierarchies	Protein families: genetic information processing	Chromosome and associated proteins [BR:ko03036]
A0A0F7SXV9	A0A0F7SXV9|A0A0F7SXV9_PHARH -beta-glucan synthase OS=Phaffia rhodozyma OX=5421 PE=4 SV=1	0.217	0.009	0.238	0.551	0.641	0.518	-0.142204	-0.873112	-0.535401	1	0.000816209	0.173321	K00706	Metabolism	Carbohydrate metabolism	Starch and sucrose metabolism [PATH:ko00500]
A0A0F7SEM0	A0A0F7SEM0|A0A0F7SEM0_PHARH Exocyst subunit-Sec10p OS=Phaffia rhodozyma OX=5421 PE=4 SV=1	0.186	0.201	0.309	0.551	0.474	0.429	-0.123228	-0.315084	0.434949	1	1	0.569098	K15071	Brite Hierarchies	Protein families: genetic information processing	Ubiquitin system [BR:ko04121]
A0A0F7SNW2	A0A0F7SNW2|A0A0F7SNW2_PHARH alpha-1,2-Mannosidase OS=Phaffia rhodozyma OX=5421 PE=3 SV=1	0.178	0.443	0.207	0.551	0.215	0.514	-0.24257	0.28817	-0.0413238	1	1	1	K23741	Metabolism	Glycan biosynthesis and metabolism	N-Glycan biosynthesis [PATH:ko00510]
A0A0F7SV68	A0A0F7SV68|A0A0F7SV68_PHARH Diphthine synthase OS=Phaffia rhodozyma OX=5421 PE=4 SV=1	0.142	0.035	-0.036	0.551	0.613	0.863	0.181245	0.382562	0.475613	1	1	0.739572	K00586	Brite Hierarchies	Protein families: genetic information processing	Translation factors [BR:ko03012]
A0A0F7SJU2	A0A0F7SJU2|A0A0F7SJU2_PHARH U6 snrna-associated sm-like protein lsm2 OS=Phaffia rhodozyma OX=5421 PE=4 SV=1	0.118	0.388	0.129	0.551	0.16	0.54	0.0878554	0.598721	0.337206	1	0.0583198	1	K12621	Genetic Information Processing	Transcription	Spliceosome [PATH:ko03040]
A0A0F7SFE8	A0A0F7SFE8|A0A0F7SFE8_PHARH Glycerol kinase OS=Phaffia rhodozyma OX=5421 PE=3 SV=1	0.095	0.272	0.18	0.551	0.201	0.403	-0.00435192	0.237422	-0.385611	1	1	1	K00864	Metabolism	Lipid metabolism	Glycerolipid metabolism [PATH:ko00561]
A0A0F7SFK5	A0A0F7SFK5|A0A0F7SFK5_PHARH Mitochondrial tricarboxylate transporter OS=Phaffia rhodozyma OX=5421 PE=3 SV=1	0.156	-0.168	0.142	0.552	0.458	0.539	0.0922245	0.573904	0.128747	1	0.0523008	1	K15100	Brite Hierarchies	Protein families: signaling and cellular processes	Transporters [BR:ko02000]
A0A0F7SGI5	A0A0F7SGI5|A0A0F7SGI5_PHARH Cytochrome c oxidase subunit 2 OS=Phaffia rhodozyma OX=5421 PE=3 SV=1	0.156	0.075	0.375	0.552	0.575	0.28	-0.0542341	0.0778347	-0.316461	1	1	1	K02261	Metabolism	Energy metabolism	Oxidative phosphorylation [PATH:ko00190]
A0A0F7SQ62	A0A0F7SQ62|A0A0F7SQ62_PHARH E3 ubiquitin-protein ligase OS=Phaffia rhodozyma OX=5421 PE=4 SV=1	0.079	0.207	0.245	0.552	0.251	0.258	-0.00103261	-0.31389	0.121812	1	1	1	K10591	Genetic Information Processing	Folding, sorting and degradation	Ubiquitin mediated proteolysis [PATH:ko04120]
A0A0F7SPT5	A0A0F7SPT5|A0A0F7SPT5_PHARH 26s proteasome subunit p45 OS=Phaffia rhodozyma OX=5421 PE=3 SV=1	0.078	-0.086	-0.286	0.552	0.467	0.208	0.0987922	-0.3064	-0.230957	1	1	1	K03061	Genetic Information Processing	Folding, sorting and degradation	Proteasome [PATH:ko03050]
A0A0F7SHN3	A0A0F7SHN3|A0A0F7SHN3_PHARH DNA-directed RNA polymerase subunit OS=Phaffia rhodozyma OX=5421 PE=3 SV=1	0.098	0.116	0.05	0.553	0.465	0.606	0.421885	1.00351	0.702114	1	1.39419e-05	0.0394306	K02999	Genetic Information Processing	Transcription	RNA polymerase [PATH:ko03020]
A0A0F7STS9	A0A0F7STS9|A0A0F7STS9_PHARH Predicted membrane protein OS=Phaffia rhodozyma OX=5421 PE=4 SV=1	0.179	0.17	0.028	0.555	0.487	0.652	-0.175463	0.426884	-0.0728388	1	0.522666	1	K22499	Human Diseases	Endocrine and metabolic disease	Cushing syndrome [PATH:ko04934]
A0A0F7SJ57	A0A0F7SJ57|A0A0F7SJ57_PHARH Oxysterol-binding protein OS=Phaffia rhodozyma OX=5421 PE=3 SV=1	0.197	0.138	-0.244	0.556	0.529	0.664	-0.0907399	-0.800148	-1.02938	1	8.25686e-05	2.22351e-06	K20465	Brite Hierarchies	Protein families: genetic information processing	Membrane trafficking [BR:ko04131]
A0A0F7SRF2	A0A0F7SRF2|A0A0F7SRF2_PHARH Rhamnolipids biosynthesis 3-oxoacyl-reductase OS=Phaffia rhodozyma OX=5421 PE=4 SV=1	0.18	0.284	0.077	0.557	0.379	0.614	0.00323494	0.805985	0.352747	1	0.00487843	1	K00065	Metabolism	Carbohydrate metabolism	Pentose and glucuronate interconversions [PATH:ko00040]
A0A0F7SNB1	A0A0F7SNB1|A0A0F7SNB1_PHARH Spermidine synthase OS=Phaffia rhodozyma OX=5421 PE=3 SV=1	0.087	-0.024	0.2	0.559	0.589	0.35	0.0242383	1.7746	1.39305	1	1.51129e-06	0.00191971	K24034	Metabolism	Amino acid metabolism	Cysteine and methionine metabolism [PATH:ko00270]
A0A0F7SMB2	A0A0F7SMB2|A0A0F7SMB2_PHARH Protein phosphatase 2C/pyruvate dehydrogenase (Lipoamide) phosphatase OS=Phaffia rhodozyma OX=5421 PE=4 SV=1	0.195	0.181	0.679	0.561	0.486	0.118	0.144264	-1.20488	-0.4323	1	1.66733e-07	0.688333	K01102	Brite Hierarchies	Protein families: metabolim	Protein phosphatases and associated proteins [BR:ko01009]
A0A0F7SIN0	A0A0F7SIN0|A0A0F7SIN0_PHARH Cytochrome c oxidase, subunit IV/COX5b OS=Phaffia rhodozyma OX=5421 PE=4 SV=1	0.096	-0.263	0.241	0.561	0.24	0.331	-0.034284	-0.0497086	-0.300725	1	1	1	K02263	Metabolism	Energy metabolism	Oxidative phosphorylation [PATH:ko00190]
A0A0F7SIF3	A0A0F7SIF3|A0A0F7SIF3_PHARH Rna-binding domain-containing protein OS=Phaffia rhodozyma OX=5421 PE=4 SV=1	0.101	-0.083	0.07	0.563	0.511	0.599	-0.00780849	0.270694	-0.347128	1	1	1	K12897	Genetic Information Processing	Transcription	Spliceosome [PATH:ko03040]
A0A0F7SJZ7	A0A0F7SJZ7|A0A0F7SJZ7_PHARH Ribosomal protein l35 OS=Phaffia rhodozyma OX=5421 PE=3 SV=1	0.065	-0.137	-0.226	0.563	0.352	0.265	0.40332	0.479426	0.895017	0.889273	0.0514427	0.000539566	K02918	Genetic Information Processing	Translation	Ribosome [PATH:ko03010]
A0A0F7SRI1	A0A0F7SRI1|A0A0F7SRI1_PHARH Related to scs2-required for inositol metabolism OS=Phaffia rhodozyma OX=5421 PE=4 SV=1	0.063	-0.01	0.187	0.564	0.608	0.3	-0.0833427	-0.48475	-0.256642	1	0.0880011	1	K06096	Organismal Systems	Digestive system	Cholesterol metabolism [PATH:ko04979]
A0A0F7SWQ9	A0A0F7SWQ9|A0A0F7SWQ9_PHARH Cytochrome c oxidase subunit 6 OS=Phaffia rhodozyma OX=5421 GN=COX6 PE=4 SV=1	0.102	0.002	0.306	0.565	0.642	0.231	0.234344	-0.366753	-0.268282	1	0.624547	1	K02264	Metabolism	Energy metabolism	Oxidative phosphorylation [PATH:ko00190]
A0A0F7SJU7	A0A0F7SJU7|A0A0F7SJU7_PHARH Atp-dependent rna helicase dhh1 OS=Phaffia rhodozyma OX=5421 PE=3 SV=1	0.089	0.044	0.207	0.57	0.59	0.389	-0.0842019	-0.602482	-1.15053	1	0.145835	5.05536e-05	K12614	Genetic Information Processing	Folding, sorting and degradation	RNA degradation [PATH:ko03018]
A0A0F7SEE3	A0A0F7SEE3|A0A0F7SEE3_PHARH Preprotein translocase, gamma subunit OS=Phaffia rhodozyma OX=5421 PE=4 SV=1	0.102	0.154	0.396	0.574	0.435	0.151	0.228648	0.517815	0.326575	1	0.0867889	1	K07342	Genetic Information Processing	Folding, sorting and degradation	Protein export [PATH:ko03060]
A0A0F7SHE7	A0A0F7SHE7|A0A0F7SHE7_PHARH Related to ste23-metalloprotease involved in a-factor processing OS=Phaffia rhodozyma OX=5421 PE=3 SV=1	0.115	-0.13	-0.093	0.575	0.459	0.779	-0.0801384	-0.517703	-0.29914	1	0.0768273	1	K01408	Human Diseases	Neurodegenerative disease	Alzheimer disease [PATH:ko05010]
A0A0F7SP91	A0A0F7SP91|A0A0F7SP91_PHARH Related to 2-hydroxy-3-oxopropionate reductase OS=Phaffia rhodozyma OX=5421 PE=4 SV=1	0.282	0.165	0.967	0.577	0.561	0.162	-0.116242	-0.617553	-0.297656	1	0.0219586	1	K00020	Metabolism	Amino acid metabolism	Valine, leucine and isoleucine degradation [PATH:ko00280]
A0A0F7SIE9	A0A0F7SIE9|A0A0F7SIE9_PHARH Zn(2)-C6 fungal-type DNA-binding domain OS=Phaffia rhodozyma OX=5421 PE=4 SV=1	0.183	-0.006	0.069	0.577	0.614	0.633	0.0624073	-0.528795	-0.40351	1	0.630604	1	K09187	Metabolism	Amino acid metabolism	Lysine degradation [PATH:ko00310]
A0A0F7SSB6	A0A0F7SSB6|A0A0F7SSB6_PHARH Terpene cyclase/mutase family member OS=Phaffia rhodozyma OX=5421 PE=3 SV=1	0.132	0.37	-0.089	0.577	0.217	0.796	0.00787714	1.6281	0.776513	1	3.63255e-19	0.000765767	K01852	Metabolism	Lipid metabolism	Steroid biosynthesis [PATH:ko00100]
A0A0F7SUR7	A0A0F7SUR7|A0A0F7SUR7_PHARH Polysaccharide deacetylase OS=Phaffia rhodozyma OX=5421 PE=4 SV=1	0.116	-0.115	0.445	0.578	0.503	0.153	-0.0377604	-2.89149	-0.341743	1	1.04494e-68	1	K01452	Metabolism	Carbohydrate metabolism	Amino sugar and nucleotide [PATH:ko00520]
A0A0F7SNQ9	A0A0F7SNQ9|A0A0F7SNQ9_PHARH Nadh-ubiquinone oxidoreductase OS=Phaffia rhodozyma OX=5421 PE=3 SV=1	0.101	-0.441	-0.062	0.578	0.084	0.802	-0.397432	-1.38612	-0.842526	1	7.18301e-06	0.077086	K03934	Metabolism	Energy metabolism	Oxidative phosphorylation [PATH:ko00190]
A0A0F7SYE8	A0A0F7SYE8|A0A0F7SYE8_PHARH Acyl-CoA synthetase OS=Phaffia rhodozyma OX=5421 PE=4 SV=1	0.079	-0.159	0.135	0.58	0.366	0.497	-0.213761	-1.98758	-1.35621	1	2.30874e-20	9.87965e-08	K01897	Metabolism	Lipid metabolism	Fatty acid biosynthesis [PATH:ko00061]
A0A0F7SE76	A0A0F7SE76|A0A0F7SE76_PHARH Ribosomal protein OS=Phaffia rhodozyma OX=5421 PE=3 SV=1	0.041	-0.156	-0.041	0.58	0.262	0.797	0.468013	0.296792	0.323685	0.562762	1	1	K02865	Genetic Information Processing	Translation	Ribosome [PATH:ko03010]
A0A0F7SHA5	A0A0F7SHA5|A0A0F7SHA5_PHARH Uncharacterized protein OS=Phaffia rhodozyma OX=5421 PE=4 SV=1	0.069	0.754	0.491	0.585	0.002	0.031	-0.387164	-0.469688	-1.02126	1	0.491018	0.000115733	K03990	Environmental Information Processing	Signaling molecules and interaction	Neuroactive ligand-receptor interaction [PATH:ko04080]
A0A0F7SPI2	A0A0F7SPI2|A0A0F7SPI2_PHARH Uncharacterized protein OS=Phaffia rhodozyma OX=5421 PE=4 SV=1	0.143	-0.549	0.498	0.593	0.276	0.23	-2.14938	-2.02087	-1.00682	#N/A	#N/A	#N/A	K09553	Human Diseases	Neurodegenerative disease	Prion diseases [PATH:ko05020]
A0A0F7SE56	A0A0F7SE56|A0A0F7SE56_PHARH NADH-ubiquinone oxidoreductase, 21kDa subunit, N-terminal OS=Phaffia rhodozyma OX=5421 PE=4 SV=1	0.115	-0.264	-0.155	0.596	0.324	0.72	0.210842	-0.42881	0.322045	1	0.482872	1	-	#N/A	#N/A	#N/A
A0A0F7SRV9	A0A0F7SRV9|A0A0F7SRV9_PHARH Uridylate kinase OS=Phaffia rhodozyma OX=5421 PE=3 SV=1	0.056	0.08	0.025	0.599	0.486	0.642	0.0596768	0.28328	0.154095	1	1	1	K13800	Metabolism	Nucleotide metabolism	Pyrimidine metabolism [PATH:ko00240]
A0A0F7SU88	A0A0F7SU88|A0A0F7SU88_PHARH Pkinase-domain-containing protein OS=Phaffia rhodozyma OX=5421 PE=3 SV=1	0.229	0.312	0.222	0.604	0.38	0.538	0.359915	0.0637564	0.173217	1	1	1	K06655	Cellular Processes	Transport and catabolism	Autophagy - yeast [PATH:ko04138]
A0A0F7SW18	A0A0F7SW18|A0A0F7SW18_PHARH Uncharacterized protein OS=Phaffia rhodozyma OX=5421 PE=4 SV=1	0.128	0.27	0.279	0.604	0.38	0.405	0.0709094	0.0656206	0.278504	1	1	1	K20293	Brite Hierarchies	Protein families: genetic information processing	Membrane trafficking [BR:ko04131]
A0A0F7SW21	A0A0F7SW21|A0A0F7SW21_PHARH Cystathionine beta-lyases/cystathionine gamma-synthases OS=Phaffia rhodozyma OX=5421 PE=3 SV=1	0.097	-0.399	0.344	0.604	0.227	0.24	0.573683	-0.00730298	1.15636	0.260399	1	4.76986e-06	K01758	Metabolism	Amino acid metabolism	Glycine, serine and threonine metabolism [PATH:ko00260]
A0A0F7SUZ4	A0A0F7SUZ4|A0A0F7SUZ4_PHARH Cytosolic sorting protein GGA2/TOM1 OS=Phaffia rhodozyma OX=5421 PE=4 SV=1	0.095	-0.387	0.018	0.604	0.131	0.652	0.0856876	-1.05577	-0.296156	1	1.89195e-07	1	K20524	Brite Hierarchies	Protein families: genetic information processing	Membrane trafficking [BR:ko04131]
A0A0F7SI11	A0A0F7SI11|A0A0F7SI11_PHARH RNA-binding protein LARP/SRO9 and related La domain proteins OS=Phaffia rhodozyma OX=5421 PE=4 SV=1	0.134	0.456	-0.029	0.605	0.202	0.869	0.214789	0.654397	0.189226	1	0.144121	1	K18757	Brite Hierarchies	Protein families: genetic information processing	Messenger RNA biogenesis [BR:ko03019]
A0A0F7SF97	A0A0F7SF97|A0A0F7SF97_PHARH 26s proteasome subunit p45 OS=Phaffia rhodozyma OX=5421 PE=3 SV=1	0.079	0.418	0.352	0.605	0.072	0.144	0.781392	0.398976	0.0938047	0.00351195	0.773446	1	K03063	Genetic Information Processing	Folding, sorting and degradation	Proteasome [PATH:ko03050]
A0A0F7SFU9	A0A0F7SFU9|A0A0F7SFU9_PHARH Translocase of outer mitochondrial membrane complex, subunit TOM70/TOM72 OS=Phaffia rhodozyma OX=5421 PE=4 SV=1	0.052	0.156	0.082	0.605	0.33	0.551	-0.10995	-0.575864	-1.1521	1	0.0400029	1.07089e-05	K17768	Brite Hierarchies	Protein families: genetic information processing	Mitochondrial biogenesis [BR:ko03029]
A0A0F7SF98	A0A0F7SF98|A0A0F7SF98_PHARH Rho/Rac GTPase guanine nucleotide exchange factor smgGDS/Vimar OS=Phaffia rhodozyma OX=5421 PE=4 SV=1	0.128	0.459	-0.001	0.606	0.192	0.883	1.04426	0.686493	0.624585	2.76086e-07	0.00654187	0.0624766	K02105	Environmental Information Processing	Signal transduction	Rap1 signaling pathway [PATH:ko04015]
A0A0F7SH78	A0A0F7SH78|A0A0F7SH78_PHARH U4 u6 small nuclear ribonucleoprotein prp31 OS=Phaffia rhodozyma OX=5421 PE=4 SV=1	0.129	0.517	0.44	0.607	0.137	0.213	0.224621	0.764197	0.473339	1	0.000175203	0.644981	K12844	Genetic Information Processing	Transcription	Spliceosome [PATH:ko03040]
A0A0F7SVA4	A0A0F7SVA4|A0A0F7SVA4_PHARH Acyl-CoA synthetase OS=Phaffia rhodozyma OX=5421 PE=4 SV=1	0.129	0.178	0.251	0.607	0.439	0.431	0.0997446	-0.0144084	0.0821369	1	1	1	K22133	Metabolism	Carbohydrate metabolism	Glyoxylate and dicarboxylate metabolism [PATH:ko00630]
A0A0F7SPC9	A0A0F7SPC9|A0A0F7SPC9_PHARH Branched-chain-amino-acid aminotransferase OS=Phaffia rhodozyma OX=5421 PE=3 SV=1	0.061	0.508	0.085	0.607	0.03	0.559	0.157396	1.21399	0.215705	1	2.25638e-12	1	K00826	Metabolism	Amino acid metabolism	Cysteine and methionine metabolism [PATH:ko00270]
A0A0F7SRC9	A0A0F7SRC9|A0A0F7SRC9_PHARH Probable phosphate transport protein mir1 OS=Phaffia rhodozyma OX=5421 PE=3 SV=1	0.031	0.352	0.459	0.608	0.007	0	0.451954	1.92392	1.32322	0.433517	5.18733e-27	2.27544e-11	K15102	Brite Hierarchies	Protein families: signaling and cellular processes	Transporters [BR:ko02000]
A0A0F7SR65	A0A0F7SR65|A0A0F7SR65_PHARH Thioredoxin OS=Phaffia rhodozyma OX=5421 PE=4 SV=1	0.124	-0.043	0.034	0.61	0.589	0.647	0.0617804	-0.314473	-0.0979179	1	1	1	K03671	Organismal Systems	Immune system	NOD-like receptor signaling pathway [PATH:ko04621]
A0A0F7SXM6	A0A0F7SXM6|A0A0F7SXM6_PHARH Dna-directed rna polymerases i and iii 40 kDa polypeptide OS=Phaffia rhodozyma OX=5421 PE=4 SV=1	0.091	0.067	-0.04	0.61	0.574	0.859	0.375282	0.786052	0.31018	1	0.00337767	1	K03027	Genetic Information Processing	Transcription	RNA polymerase [PATH:ko03020]
A0A0F7SU51	A0A0F7SU51|A0A0F7SU51_PHARH Cysteine desulfurase NFS1 OS=Phaffia rhodozyma OX=5421 PE=4 SV=1	0.196	#N/A	#N/A	0.612	#N/A	#N/A	-0.144677	0.169995	-0.00853075	1	1	1	K20247	Metabolism	Amino acid metabolism	Histidine metabolism [PATH:ko00340]
A0A0F7SSN2	A0A0F7SSN2|A0A0F7SSN2_PHARH Px-domain-containing protein OS=Phaffia rhodozyma OX=5421 PE=4 SV=1	0.099	0.129	0.249	0.612	0.496	0.416	-0.153707	0.436691	-0.270412	1	0.674161	1	K17918	Cellular Processes	Transport and catabolism	Endocytosis [PATH:ko04144]
A0A0F7SNS6	A0A0F7SNS6|A0A0F7SNS6_PHARH Aryl-alcohol dehydrogenase OS=Phaffia rhodozyma OX=5421 PE=4 SV=1	0.08	0.401	-0.062	0.613	0.117	0.8	-0.467794	0.459261	0.80873	1	0.623952	0.0180305	K23107	Not included in Pathway or Brite	Unclassified: metabolism	Enzymes with EC numbers
A0A0F7SPV5	A0A0F7SPV5|A0A0F7SPV5_PHARH U6 snrna-associated sm-like protein lsm7 OS=Phaffia rhodozyma OX=5421 PE=4 SV=1	0.085	0.217	0.4	0.614	0.351	0.158	-0.322125	0.0947499	0.353113	1	1	1	K12626	Genetic Information Processing	Transcription	Spliceosome [PATH:ko03040]
A0A0F7SQV9	A0A0F7SQV9|A0A0F7SQV9_PHARH Glucose dehydrogenase/choline dehydrogenase/mandelonitrile lyase (GMC oxidoreductase family) OS=Phaffia rhodozyma OX=5421 PE=4 SV=1	0.156	-0.471	0.2	0.615	0.361	0.54	-0.0979489	-0.0583872	-0.898325	1	1	5.57877e-05	K00108	Metabolism	Amino acid metabolism	Glycine, serine and threonine metabolism [PATH:ko00260]
A0A0F7SMI0	A0A0F7SMI0|A0A0F7SMI0_PHARH Uncharacterized protein OS=Phaffia rhodozyma OX=5421 PE=4 SV=1	0.151	-0.098	-0.012	0.615	0.554	0.88	0.109035	0.453248	0.434469	1	0.313633	0.497924	K09515	Brite Hierarchies	Protein families: genetic information processing	Chaperones and folding catalysts [BR:ko03110]
A0A0F7SWJ3	A0A0F7SWJ3|A0A0F7SWJ3_PHARH Ribosomal protein s2 OS=Phaffia rhodozyma OX=5421 PE=3 SV=1	0.103	-0.493	-0.231	0.615	0.138	0.627	0.0196531	-0.293523	-0.353762	1	1	1	K02967	Genetic Information Processing	Translation	Ribosome [PATH:ko03010]
A0A0F7SF06	A0A0F7SF06|A0A0F7SF06_PHARH C-3 dehydrogenase OS=Phaffia rhodozyma OX=5421 PE=4 SV=1	0.09	0.165	0.065	0.615	0.447	0.61	-0.58973	-0.875073	-0.943023	0.218287	3.14365e-06	1.24681e-05	K07748	Metabolism	Lipid metabolism	Steroid biosynthesis [PATH:ko00100]
A0A0F7SNB3	A0A0F7SNB3|A0A0F7SNB3_PHARH Uncharacterized conserved protein, contains GRAM domain OS=Phaffia rhodozyma OX=5421 PE=4 SV=1	0.063	-0.362	0.001	0.615	0.083	0.662	0.104573	-1.00327	0.396335	1	4.01027e-06	0.835089	K19951	Brite Hierarchies	Protein families: genetic information processing	Membrane trafficking [BR:ko04131]
A0A0F7SL13	A0A0F7SL13|A0A0F7SL13_PHARH Voltage-gated potassium channel beta-2 subunit OS=Phaffia rhodozyma OX=5421 PE=4 SV=1	0.06	0.144	-0.033	0.615	0.399	0.825	0.290715	-0.335936	-0.58012	1	1	0.274083	K04883	Brite Hierarchies	Protein families: signaling and cellular processes	Ion channels [BR:ko04040]
A0A0F7SGS6	A0A0F7SGS6|A0A0F7SGS6_PHARH 40s ribosomal protein s19 OS=Phaffia rhodozyma OX=5421 PE=4 SV=1	0.043	-0.278	0.04	0.615	0.12	0.6	0.0236555	-0.370794	-0.381773	1	0.411925	0.855688	K02966	Genetic Information Processing	Translation	Ribosome [PATH:ko03010]
A0A0F7SH08	A0A0F7SH08|A0A0F7SH08_PHARH U6 snRNA-associated Sm-like protein LSm8 OS=Phaffia rhodozyma OX=5421 GN=LSM8 PE=3 SV=1	0.18	-0.262	-0.061	0.616	0.467	0.863	0.122444	0.242389	-0.988299	1	1	0.000861872	K12627	Genetic Information Processing	Transcription	Spliceosome [PATH:ko03040]
A0A0F7SIC4	A0A0F7SIC4|A0A0F7SIC4_PHARH G-protein beta subunit OS=Phaffia rhodozyma OX=5421 PE=4 SV=1	0.127	-0.071	-0.114	0.616	0.568	0.788	-0.092806	-0.1482	0.175765	1	1	1	K04536	Environmental Information Processing	Signal transduction	Ras signaling pathway [PATH:ko04014]
A0A0F7SKC3	A0A0F7SKC3|A0A0F7SKC3_PHARH Dihydropteroate synthase OS=Phaffia rhodozyma OX=5421 PE=4 SV=1	0.122	-0.074	-0.183	0.616	0.566	0.718	-0.107268	-0.436724	-0.599277	1	0.261177	0.0658587	K13939	Metabolism	Metabolism of cofactors and vitamins	Folate biosynthesis [PATH:ko00790]
A0A0F7SVQ7	A0A0F7SVQ7|A0A0F7SVQ7_PHARH Elongation factor Ts, mitochondrial OS=Phaffia rhodozyma OX=5421 GN=TSF1 PE=3 SV=1	0.121	0.02	0.17	0.616	0.631	0.55	0.192078	0.493838	0.219335	1	0.118807	1	K02357	Brite Hierarchies	Protein families: genetic information processing	Translation factors [BR:ko03012]
A0A0F7SFF8	A0A0F7SFF8|A0A0F7SFF8_PHARH Coproporphyrinogen III oxidase CPO/HEM13 OS=Phaffia rhodozyma OX=5421 PE=4 SV=1	0.121	-0.006	0.078	0.616	0.613	0.613	0.181361	-0.0501243	0.610431	1	1	0.156029	K00228	Metabolism	Metabolism of cofactors and vitamins	Porphyrin and chlorophyll metabolism [PATH:ko00860]
A0A0F7STR5	A0A0F7STR5|A0A0F7STR5_PHARH Ca2-dependent lipid-binding protein CLB1/vesicle protein vp115/Granuphilin A, contains C2 domain OS=Phaffia rhodozyma OX=5421 PE=4 SV=1	0.106	-0.395	-0.308	0.616	0.219	0.498	0.0608338	-1.24741	-1.45269	1	3.15631e-08	1.21636e-09	K13127	Brite Hierarchies	Protein families: genetic information processing	Spliceosome [BR:ko03041]
A0A0F7ST91	A0A0F7ST91|A0A0F7ST91_PHARH Protein arginine N-methyltransferase CARM1 OS=Phaffia rhodozyma OX=5421 PE=3 SV=1	0.088	0.189	0.21	0.616	0.405	0.422	-0.0403415	0.13265	-0.487406	1	1	0.363786	K05931	Human Diseases	Cancer: overview	Endocrine resistance [PATH:ko01522]
A0A0F7SYR0	A0A0F7SYR0|A0A0F7SYR0_PHARH Cactin OS=Phaffia rhodozyma OX=5421 PE=4 SV=1	0.112	-0.15	-0.147	0.617	0.481	0.761	0.0491062	0.111477	0.283374	1	1	1	K17586	Brite Hierarchies	Protein families: metabolim	Protein phosphatases and associated proteins [BR:ko01009]
A0A0F7SHP5	A0A0F7SHP5|A0A0F7SHP5_PHARH Serine/threonine-protein phosphatase OS=Phaffia rhodozyma OX=5421 PE=3 SV=1	0.11	-0.221	0.199	0.617	0.399	0.503	0.00444963	-0.401335	-0.448103	1	0.475596	0.346302	K04348	Environmental Information Processing	Signal transduction	MAPK signaling pathway [PATH:ko04010]
A0A0F7SVG9	A0A0F7SVG9|A0A0F7SVG9_PHARH Adenylate kinase isoenzyme 6 homolog OS=Phaffia rhodozyma OX=5421 PE=3 SV=1	0.133	0.155	0.153	0.618	0.563	0.586	0.273489	0.251244	0.854015	1	1	0.026752	K18532	Metabolism	Nucleotide metabolism	Purine metabolism [PATH:ko00230]
A0A0F7SHX3	A0A0F7SHX3|A0A0F7SHX3_PHARH Trafficking protein particle complex subunit BET3 OS=Phaffia rhodozyma OX=5421 PE=3 SV=1	0.079	0.079	0.152	0.618	0.558	0.502	-0.0449914	-0.0638112	0.218661	1	1	1	K20302	Brite Hierarchies	Protein families: genetic information processing	Membrane trafficking [BR:ko04131]
A0A0F7SNB1	A0A0F7SNB1|A0A0F7SNB1_PHARH Spermidine synthase OS=Phaffia rhodozyma OX=5421 PE=3 SV=1	0.067	-0.112	-0.252	0.618	0.465	0.418	0.0242383	1.7746	1.39305	1	1.51129e-06	0.00191971	K24034	Metabolism	Amino acid metabolism	Cysteine and methionine metabolism [PATH:ko00270]
A0A0F7SVP9	A0A0F7SVP9|A0A0F7SVP9_PHARH T-complex protein 1 subunit delta OS=Phaffia rhodozyma OX=5421 PE=3 SV=1	0.052	0.105	-0.128	0.619	0.442	0.634	0.205379	0.160932	-0.0974117	1	1	1	K09496	Brite Hierarchies	Protein families: genetic information processing	Chaperones and folding catalysts [BR:ko03110]
A0A0F7SY35	A0A0F7SY35|A0A0F7SY35_PHARH Thiamine thiazole synthase OS=Phaffia rhodozyma OX=5421 PE=3 SV=1	0.047	0.433	-0.148	0.619	0.026	0.552	0.15666	0.744831	0.157056	1	0.000119072	1	K03146	Metabolism	Metabolism of cofactors and vitamins	Thiamine metabolism [PATH:ko00730]
A0A0F7SGJ1	A0A0F7SGJ1|A0A0F7SGJ1_PHARH Obg-like ATPase 1 OS=Phaffia rhodozyma OX=5421 PE=3 SV=1	0.047	0.268	-0.011	0.619	0.155	0.871	0.21241	0.227367	0.37808	1	1	1	K19788	Brite Hierarchies	Protein families: genetic information processing	Chromosome and associated proteins [BR:ko03036]
A0A0F7SH42	A0A0F7SH42|A0A0F7SH42_PHARH 40s ribosomal protein s15 OS=Phaffia rhodozyma OX=5421 PE=3 SV=1	0.041	-0.269	0.05	0.619	0.096	0.587	0.27278	0.654162	0.591033	1	0.0064478	0.135923	K02958	Genetic Information Processing	Translation	Ribosome [PATH:ko03010]
A0A0F7SKR3	A0A0F7SKR3|A0A0F7SKR3_PHARH 60S acidic ribosomal protein P0 OS=Phaffia rhodozyma OX=5421 PE=3 SV=1	0.033	-0.138	-0.085	0.619	0.308	0.684	0.595453	0.585361	0.841509	0.378415	0.0880011	0.00919506	K02941	Genetic Information Processing	Translation	Ribosome [PATH:ko03010]
A0A0F7SQT3	A0A0F7SQT3|A0A0F7SQT3_PHARH Predicted transporter (Major facilitator superfamily) OS=Phaffia rhodozyma OX=5421 PE=4 SV=1	0.215	-0.783	#N/A	0.62	0.2	#N/A	0.031822	-0.256918	0.491517	1	1	0.767473	K22134	Brite Hierarchies	Protein families: signaling and cellular processes	Transporters [BR:ko02000]
A0A0F7STD1	A0A0F7STD1|A0A0F7STD1_PHARH Vacuolar assembly/sorting protein VPS9 OS=Phaffia rhodozyma OX=5421 PE=4 SV=1	0.126	0.136	0.032	0.62	0.517	0.647	0.0938942	-0.609618	-0.616455	1	0.00985173	0.0373577	K20131	Brite Hierarchies	Protein families: genetic information processing	Membrane trafficking [BR:ko04131]
A0A0F7SUJ2	A0A0F7SUJ2|A0A0F7SUJ2_PHARH Mitochondrial/chloroplast ribosomal protein L5/L7 OS=Phaffia rhodozyma OX=5421 PE=4 SV=1	0.128	0.216	0.005	0.621	0.462	0.664	0.215285	0.286838	0.215575	1	1	1	K02931	Genetic Information Processing	Translation	Ribosome [PATH:ko03010]
A0A0F7SIX3	A0A0F7SIX3|A0A0F7SIX3_PHARH Golgi reassembly stacking protein GRASP65, contains PDZ domain OS=Phaffia rhodozyma OX=5421 PE=4 SV=1	0.088	0.794	0.421	0.621	0.005	0.211	0.262785	-0.339643	0.622555	1	1	0.0652118	K06693	Brite Hierarchies	Protein families: genetic information processing	Proteasome [BR:ko03051]
A0A0F7SHE5	A0A0F7SHE5|A0A0F7SHE5_PHARH Pyridoxamine 5-phosphate oxidase OS=Phaffia rhodozyma OX=5421 PE=3 SV=1	0.064	0.105	0.027	0.621	0.485	0.648	-0.101789	0.0727173	0.0529902	1	1	1	K00275	Metabolism	Metabolism of cofactors and vitamins	Vitamin B6 metabolism [PATH:ko00750]
A0A0F7SXS7	A0A0F7SXS7|A0A0F7SXS7_PHARH Uncharacterized conserved protein, contains PCI domain OS=Phaffia rhodozyma OX=5421 PE=4 SV=1	0.058	-0.306	0.006	0.621	0.151	0.661	0.434987	2.06629	1.13536	1	2.94711e-08	0.0657533	K15030	Brite Hierarchies	Protein families: genetic information processing	Translation factors [BR:ko03012]
A0A0F7SY36	A0A0F7SY36|A0A0F7SY36_PHARH -diketo-5-methylthio-1-phosphopentane phosphatase OS=Phaffia rhodozyma OX=5421 PE=4 SV=1	0.108	0.049	0.155	0.622	0.613	0.56	0.146757	-0.631664	-0.51145	1	0.021227	0.230926	K08966	Metabolism	Amino acid metabolism	Cysteine and methionine metabolism [PATH:ko00270]
A0A0F7SLL6	A0A0F7SLL6|A0A0F7SLL6_PHARH Thiaminase-2/PQQC OS=Phaffia rhodozyma OX=5421 PE=4 SV=1	0.035	0.722	0.094	0.622	0	0.498	0.420997	0.343359	0.200489	1	1	1	K20896	Metabolism	Metabolism of cofactors and vitamins	Thiamine metabolism [PATH:ko00730]
A0A0F7SFF2	A0A0F7SFF2|A0A0F7SFF2_PHARH Sulfide:quinone oxidoreductase/flavo-binding protein OS=Phaffia rhodozyma OX=5421 PE=4 SV=1	0.035	0.225	0.558	0.622	0.145	0	0.269355	0.664714	1.3303	1	0.0753795	1.10331e-06	K22470	Metabolism	Energy metabolism	Sulfur metabolism [PATH:ko00920]
A0A0F7SUW6	A0A0F7SUW6|A0A0F7SUW6_PHARH Probable translation initiation factor eif2 gamma chain OS=Phaffia rhodozyma OX=5421 PE=4 SV=1	0.067	0.206	0.256	0.623	0.354	0.345	0.105394	0.118299	0.140491	1	1	1	K03242	Genetic Information Processing	Translation	RNA transport [PATH:ko03013]
A0A0F7SSS1	A0A0F7SSS1|A0A0F7SSS1_PHARH Cell cycle control protein OS=Phaffia rhodozyma OX=5421 PE=3 SV=1	0.076	0.371	0.022	0.624	0.131	0.648	0.00562795	1.16346	-0.143083	1	6.30429e-11	1	K14619	Organismal Systems	Digestive system	Vitamin digestion and absorption [PATH:ko04977]
A0A0F7SEV0	A0A0F7SEV0|A0A0F7SEV0_PHARH Phosphatidylinositol 4-kinase OS=Phaffia rhodozyma OX=5421 PE=3 SV=1	0.089	-0.19	-0.165	0.626	0.419	0.71	-0.288567	-0.835476	-0.840227	1	8.75837e-05	0.000730499	K00888	Metabolism	Carbohydrate metabolism	Inositol phosphate metabolism [PATH:ko00562]
A0A0F7SV75	A0A0F7SV75|A0A0F7SV75_PHARH Vacuolar protein sorting-associated protein 35 OS=Phaffia rhodozyma OX=5421 PE=3 SV=1	0.112	-0.375	0.257	0.63	0.274	0.483	-0.051168	-0.94107	-0.544552	1	2.34953e-05	0.155123	K18468	Cellular Processes	Transport and catabolism	Endocytosis [PATH:ko04144]
A0A0F7SQF3	A0A0F7SQF3|A0A0F7SQF3_PHARH Mfs polyamine transporter OS=Phaffia rhodozyma OX=5421 PE=4 SV=1	0.068	0.013	0.357	0.63	0.633	0.189	0.294102	2.40239	1.57374	1	2.11775e-34	1.89197e-06	K08157	Brite Hierarchies	Protein families: signaling and cellular processes	Transporters [BR:ko02000]
A0A0F7SKR7	A0A0F7SKR7|A0A0F7SKR7_PHARH E3 ubiquitin-protein ligase/Putative upstream regulatory element binding protein OS=Phaffia rhodozyma OX=5421 PE=4 SV=1	0.046	-0.011	0.107	0.63	0.607	0.516	-0.236432	0.206737	-0.73497	1	1	0.00590111	K10592	Genetic Information Processing	Folding, sorting and degradation	Ubiquitin mediated proteolysis [PATH:ko04120]
A0A0F7SN50	A0A0F7SN50|A0A0F7SN50_PHARH Uncharacterized protein OS=Phaffia rhodozyma OX=5421 PE=4 SV=1	0.128	0.058	0.046	0.631	0.607	0.646	0.102953	0.489615	0.396986	1	0.273242	1	K17920	Cellular Processes	Transport and catabolism	Endocytosis [PATH:ko04144]
A0A0F7SEJ9	A0A0F7SEJ9|A0A0F7SEJ9_PHARH Carbonic anhydrase OS=Phaffia rhodozyma OX=5421 PE=3 SV=1	0.114	-0.107	0.106	0.631	0.547	0.605	-0.161105	-0.452381	0.345186	1	1	1	K01673	Metabolism	Energy metabolism	Nitrogen metabolism [PATH:ko00910]
A0A0F7SVB8	A0A0F7SVB8|A0A0F7SVB8_PHARH Pseudouridylate synthase OS=Phaffia rhodozyma OX=5421 PE=4 SV=1	0.105	0.134	0.203	0.631	0.531	0.529	0.00326826	-0.304121	-0.436423	1	1	0.771552	K01855	Brite Hierarchies	Protein families: genetic information processing	Transfer RNA biogenesis [BR:ko03016]
A0A0F7SM87	A0A0F7SM87|A0A0F7SM87_PHARH Uncharacterized conserved protein OS=Phaffia rhodozyma OX=5421 PE=4 SV=1	0.09	-0.207	0.018	0.631	0.392	0.654	0.00125722	0.110523	0.0610717	1	1	1	K23165	Brite Hierarchies	Protein families: genetic information processing	Mitochondrial biogenesis [BR:ko03029]
A0A0F7SNT0	A0A0F7SNT0|A0A0F7SNT0_PHARH Beta and beta-prime subunits of dna dependent rna-polymerase OS=Phaffia rhodozyma OX=5421 PE=4 SV=1	0.088	0.293	0.118	0.631	0.327	0.565	-0.103363	-0.256176	-0.936408	1	1	1.74581e-05	K03006	Genetic Information Processing	Transcription	RNA polymerase [PATH:ko03020]
A0A0F7SJX5	A0A0F7SJX5|A0A0F7SJX5_PHARH GST, gst OS=Phaffia rhodozyma OX=5421 PE=4 SV=1	0.049	0.4	0.105	0.631	0.091	0.543	-0.813869	-1.0923	0.775856	1	1	1	K00799	Metabolism	Metabolism of other amino acids	Glutathione metabolism [PATH:ko00480]
A0A0F7SKQ0	A0A0F7SKQ0|A0A0F7SKQ0_PHARH MICOS complex subunit OS=Phaffia rhodozyma OX=5421 PE=4 SV=1	0.043	0.157	0.472	0.631	0.316	0.008	0.129794	-0.229125	0.550623	1	1	0.0673236	K17786	Brite Hierarchies	Protein families: genetic information processing	Mitochondrial biogenesis [BR:ko03029]
A0A0F7SNK2	A0A0F7SNK2|A0A0F7SNK2_PHARH 40s ribosomal protein s17 OS=Phaffia rhodozyma OX=5421 PE=3 SV=1	0.037	-0.189	-0.07	0.631	0.227	0.726	0.468059	0.663688	1.32239	0.488206	0.00175058	1.14678e-09	K02962	Genetic Information Processing	Translation	Ribosome [PATH:ko03010]
A0A0F7SM96	A0A0F7SM96|A0A0F7SM96_PHARH Translation initiation factor 2B, epsilon subunit (EIF-2Bepsilon/GCD6) OS=Phaffia rhodozyma OX=5421 PE=4 SV=1	0.069	0.211	0.179	0.632	0.332	0.443	0.0540929	-0.00352024	-0.291499	1	1	1	K03240	Genetic Information Processing	Translation	RNA transport [PATH:ko03013]
A0A0F7SI54	A0A0F7SI54|A0A0F7SI54_PHARH Vesicular-fusion protein sec18 OS=Phaffia rhodozyma OX=5421 PE=4 SV=1	0.076	0.445	0.615	0.635	0.131	0.088	0.215481	-0.166319	-0.277803	1	1	1	K06027	Cellular Processes	Transport and catabolism	Autophagy - yeast [PATH:ko04138]
A0A0F7SJD1	A0A0F7SJD1|A0A0F7SJD1_PHARH 40s ribosomal protein s14 OS=Phaffia rhodozyma OX=5421 PE=3 SV=1	0.032	-0.351	-0.088	0.636	0.083	0.688	0.245791	0.540248	1.05795	1	0.0291408	2.35867e-06	K02955	Genetic Information Processing	Translation	Ribosome [PATH:ko03010]
A0A0F7SHT7	A0A0F7SHT7|A0A0F7SHT7_PHARH 26s proteasome subunit p45 OS=Phaffia rhodozyma OX=5421 PE=3 SV=1	0.052	0.058	0.152	0.638	0.574	0.463	-0.355858	-0.380318	-0.657457	1	0.901122	0.0752621	K03062	Genetic Information Processing	Folding, sorting and degradation	Proteasome [PATH:ko03050]
A0A0F7SE79	A0A0F7SE79|A0A0F7SE79_PHARH Guanine nucleotide exchange factor OS=Phaffia rhodozyma OX=5421 PE=4 SV=1	0.057	0.017	0.019	0.64	0.633	0.653	-0.126497	0.739319	-0.350104	1	0.000178328	1	K18442	Cellular Processes	Transport and catabolism	Endocytosis [PATH:ko04144]
A0A0F7SNA5	A0A0F7SNA5|A0A0F7SNA5_PHARH Uncharacterized protein OS=Phaffia rhodozyma OX=5421 PE=4 SV=1	0.071	-0.271	0.007	0.643	0.318	0.661	0.224812	0.442712	0.443783	1	0.627713	0.818682	K14455	Metabolism	Energy metabolism	Carbon fixation in photosynthetic [PATH:ko00710]
A0A0F7SRA6	A0A0F7SRA6|A0A0F7SRA6_PHARH Uncharacterized conserved protein OS=Phaffia rhodozyma OX=5421 PE=4 SV=1	0.092	-0.242	0.354	0.646	0.405	0.383	-0.371169	-0.376343	-0.759481	1	0.493413	0.00199717	K06699	Genetic Information Processing	Folding, sorting and degradation	Proteasome [PATH:ko03050]
A0A0F7SXI5	A0A0F7SXI5|A0A0F7SXI5_PHARH reversed Proteasome subunit alpha type OS=Phaffia rhodozyma OX=5421 PE=3 SV=1	0.072	0.168	0.224	0.646	0.477	0.466	-0.0724715	-0.0909739	-0.0917848	1	1	1	K02730	Genetic Information Processing	Folding, sorting and degradation	Proteasome [PATH:ko03050]
A0A0F7SHL0	A0A0F7SHL0|A0A0F7SHL0_PHARH Snf2-family atp dependent chromatin remodeling factor snf21 OS=Phaffia rhodozyma OX=5421 PE=4 SV=1	0.069	-0.222	0.066	0.647	0.369	0.613	0.0271822	-0.0181533	-0.34021	1	1	1	K11786	Brite Hierarchies	Protein families: genetic information processing	Transcription machinery [BR:ko03021]
A0A0F7SUZ7	A0A0F7SUZ7|A0A0F7SUZ7_PHARH Armadillo-type fold OS=Phaffia rhodozyma OX=5421 PE=4 SV=1	0.067	-0.025	0.225	0.647	0.6	0.437	0.289917	0.907981	0.398985	1	4.23594e-05	1	K08332	Brite Hierarchies	Protein families: genetic information processing	Membrane trafficking [BR:ko04131]
A0A0F7SET3	A0A0F7SET3|A0A0F7SET3_PHARH Methylthioribose-1-phosphate isomerase OS=Phaffia rhodozyma OX=5421 GN=MRI1 PE=3 SV=1	0.05	-0.097	-0.183	0.647	0.492	0.592	0.234773	0.431529	0.289818	1	0.338868	1	K08963	Metabolism	Amino acid metabolism	Cysteine and methionine metabolism [PATH:ko00270]
A0A0F7SN99	A0A0F7SN99|A0A0F7SN99_PHARH Ribonucloprotein OS=Phaffia rhodozyma OX=5421 PE=3 SV=1	0.036	-0.111	0.245	0.649	0.415	0.167	0.303193	1.11079	1.20889	1	6.25391e-08	7.16204e-07	K12845	Genetic Information Processing	Transcription	Spliceosome [PATH:ko03040]
A0A0F7SK06	A0A0F7SK06|A0A0F7SK06_PHARH T-complex protein alpha subunit (Tcp-1-alpha) OS=Phaffia rhodozyma OX=5421 PE=3 SV=1	0.024	-0.072	-0.053	0.649	0.467	0.781	0.0758505	-0.0626126	-0.0938799	1	1	1	K09493	Brite Hierarchies	Protein families: genetic information processing	Chaperones and folding catalysts [BR:ko03110]
A0A0F7SQM8	A0A0F7SQM8|A0A0F7SQM8_PHARH Splicing factor U2AF, large subunit (RRM superfamily) OS=Phaffia rhodozyma OX=5421 PE=4 SV=1	0.142	-1.176	#N/A	0.65	0.021	#N/A	0.29336	0.0398307	-0.0827055	1	1	1	K12837	Genetic Information Processing	Transcription	Spliceosome [PATH:ko03040]
A0A0F7SLG9	A0A0F7SLG9|A0A0F7SLG9_PHARH Predicted oxidoreductase OS=Phaffia rhodozyma OX=5421 PE=4 SV=1	0.057	0.178	-0.108	0.653	0.421	0.767	0.270928	-0.138621	-0.29647	1	1	1	K00062	Not included in Pathway or Brite	Unclassified: metabolism	Enzymes with EC numbers
A0A0F7SQZ1	A0A0F7SQZ1|A0A0F7SQZ1_PHARH Ribulose-phosphate 3-epimerase OS=Phaffia rhodozyma OX=5421 PE=3 SV=1	0.027	0.077	0.503	0.654	0.492	0.012	0.234675	0.910066	1.24799	1	4.35377e-05	2.34328e-08	K01783	Metabolism	Carbohydrate metabolism	Pentose phosphate pathway [PATH:ko00030]
A0A0F7SV19	A0A0F7SV19|A0A0F7SV19_PHARH Lysophosphatidic acid acyltransferase endophilin/SH3GL, involved in synaptic vesicle formation OS=Phaffia rhodozyma OX=5421 PE=4 SV=1	0.108	0.222	0.581	0.655	0.476	0.242	-0.0738144	-0.692112	-0.932121	1	0.0143986	0.0252114	K11247	Cellular Processes	Transport and catabolism	Endocytosis [PATH:ko04144]
A0A0F7SQP9	A0A0F7SQP9|A0A0F7SQP9_PHARH Microtubule-binding protein involved in cell cycle control OS=Phaffia rhodozyma OX=5421 PE=4 SV=1	0.059	-0.038	0.202	0.656	0.583	0.462	-0.0293493	0.0222113	-0.0012478	1	1	1	K10436	Brite Hierarchies	Protein families: genetic information processing	Chromosome and associated proteins [BR:ko03036]
A0A0F7SNU5	A0A0F7SNU5|A0A0F7SNU5_PHARH Ubiquitin-conjugating enzyme OS=Phaffia rhodozyma OX=5421 PE=3 SV=1	0.049	-0.269	-0.184	0.656	0.251	0.561	-0.0534015	-0.0719798	0.61442	1	1	0.0279319	K10580	Genetic Information Processing	Folding, sorting and degradation	Ubiquitin mediated proteolysis [PATH:ko04120]
P00761	P00761|TRYP_PIG Trypsin OS=Sus scrofa PE=1 SV=1	0.032	-0.041	0.004	0.656	0.559	0.66	-0.120504	-0.302906	-0.642559	1	1	0.0988209	K01312	Environmental Information Processing	Signaling molecules and interaction	Neuroactive ligand-receptor interaction [PATH:ko04080]
A0A0F7SRB3	A0A0F7SRB3|A0A0F7SRB3_PHARH Acetylglutamate kinase arg6 OS=Phaffia rhodozyma OX=5421 PE=3 SV=1	0.023	0.189	0.04	0.657	0.182	0.6	0.0510832	-0.279281	-0.117028	1	1	1	K12659	Metabolism	Amino acid metabolism	Arginine biosynthesis [PATH:ko00220]
A0A0F7SUL7	A0A0F7SUL7|A0A0F7SUL7_PHARH Aromatic amino acid aminotransferase and related proteins OS=Phaffia rhodozyma OX=5421 PE=4 SV=1	0.047	-0.234	-0.027	0.659	0.276	0.864	0.205299	0.223314	0.488167	1	1	0.856895	K00838	Metabolism	Amino acid metabolism	Cysteine and methionine metabolism [PATH:ko00270]
A0A0F7ST58	A0A0F7ST58|A0A0F7ST58_PHARH ATP synthase subunit beta OS=Phaffia rhodozyma OX=5421 PE=3 SV=1	0.016	0.174	0.471	0.659	0.185	0	-0.0644785	-0.146802	-0.493069	1	1	0.367727	K02133	Metabolism	Energy metabolism	Oxidative phosphorylation [PATH:ko00190]
[truncated: 125 more rows]

## Sheet: Maltosa
Uniprot_ID	Uniprot_descript	Proteomics						Transcriptomics						KO_classification
[truncated: 1,476 more rows]
